# Supplementary material for: G-quadruplexes promote the motility in MAZ phase-separated condensates to activate CCND1 expression and contribute to hepatocarcinogenesis
Source: Nat Commun. 2024 Feb 5;15:1045. doi: 10.1038/s41467-024-45353-5 (PMC10844655; doi:10.1038/s41467-024-45353-5)
Supplement: Supplementary file 9 — Source Data [file 41467_2024_45353_MOESM9_ESM.zip › Source Data.xlsx]

## Sheet: Fig. 1
	Fig.1b						Fig.1d
													HepG2					HepG2
														Exp 1	Exp 2	Exp 3			Average	SD
													Input	1	1	1		Input	1	0
													BG4	0.521233	0.524858	0.550953		BG4	0.532348	0.0162137
													IgG	0.0225614	0.0231957	0.0224056		IgG	0.0227209	0.000418512
													SMMC-7721					SMMC-7721
														Exp 1	Exp 2	Exp 3			Average	SD
													Input	1	1	1		Input	1	0
													BG4	0.632878	0.574349	0.594604		BG4	0.60061	0.0297233
													IgG	0.0224056	0.0220971	0.0217929		IgG	0.0220985	0.000306343
	Fig.1e							Fig.1g
								HEK-293T					HEK-293T
									Exp 1	Exp 2	Exp 3			Average	SD
								WT	1.192	1.0845	0.7235		WT	1	0.245414
								Mut1	0.3813	0.4805	0.4186		Mut1	0.4268	0.0501058
								Mut2	0.7091	0.7406	0.673		Mut2	0.707567	0.0338261
								del-G4	0.3182	0.3236	0.2781		del-G4	0.306633	0.0248577
								HeLa					HeLa
									Exp 1	Exp 2	Exp 3			Average	SD
								WT	1.00343	1.15592	0.840649		WT	1	0.157662
								Mut1	0.614554	0.652445	0.602094		Mut1	0.623031	0.026224
								Mut2	0.564292	0.678685	0.769509		Mut2	0.670829	0.102834
								del-G4	0.323617	0.306894	0.295015		del-G4	0.308509	0.0143692

## Sheet: Fig. 2
	Fig.2a																			Fig.2b
	WT						Mut1						Mut2							TMPyP4						PDS
	Fig.2c															Fig.2d
	TMPyP4(μM)	Vector			MAZ				TMPyP4(μM)	Vector		MAZ				HepG2
		Exp 1	Exp 2	Exp 3	Exp 1	Exp 2	Exp 3			Average	SD	Average	SD
	0	0.977001	0.964649	1.05835	5.01329	4.99843	4.88142		0	1	0.0509079	4.96438	0.0722298
	1	1.02172	0.872241	1.05466	4.44663	4.50212	4.12493		1	0.982875	0.0972171	4.35789	0.203651
	5	1.00318	1.33866	0.985336	4.26697	4.41665	4.68729		5	1.10906	0.19904	4.45697	0.213044
	10	1.12052	1.16838	1.17964	4.49803	4.4789	3.70621		10	1.15618	0.0313893	4.22771	0.451736
	25	1.01842	1.07904	1.08028	2.40194	2.86855	3.48891		25	1.05925	0.0353642	2.9198	0.545295
	50	1.33237	1.27205	1.23861	2.84255	2.22359	2.11751		50	1.28101	0.0475195	2.39455	0.39159
	100	1.23567	1.18799	1.11437	1.13684	1.31342	1.22892		100	1.17934	0.0611074	1.22639	0.0883139
																	Vehicle			TMPyP4					Vehicle		TMPyP4
																	Exp 1	Exp 2	Exp 3	Exp 1	Exp 2	Exp 3			Average	SD	Average	SD
	PDS(μM)	Vector			MAZ				PDS(μM)	Vector		MAZ				Input	1	1	1	1	1	1		MAZ	0.713974	0.0255553	0.332005	0.024579
		Exp 1	Exp 2	Exp 3	Exp 1	Exp 2	Exp 3			Average	SD	Average	SD			MAZ	0.707107	0.742262	0.692555	0.309927	0.327598	0.358489		IgG	0.0386236	0.00263548	0.037673	0.0207241
	0	0.941218	1.19076	0.868018	4.74064	4.25101	4.78455		0	1	0.169212	4.59206	0.296178			IgG	0.0356489	0.0406669	0.0395549	0.0207607	0.0607909	0.0314674
	0.25	1.07119	1.02697	1.20862	3.57488	3.82807	4.09391		1	1.10226	0.0947277	3.83229	0.259541
	0.5	1.31437	1.22026	1.36211	3.49044	3.66909	3.56543		5	1.29891	0.07218	3.57499	0.0897088				Vehicle			PDS					Vehicle		PDS
	1	2.7396	3.05304	2.60414	2.74975	3.06206	2.97964		10	2.79892	0.230256	2.93048	0.161853				Exp 1	Exp 2	Exp 3	Exp 1	Exp 2	Exp 3			Average	SD	Average	SD
	5	2.98	3.05329	3.15685	2.80947	2.28975	2.4718		25	3.06338	0.0888567	2.52367	0.263718			Input	1	1	1	1	1	1		MAZ	0.611505	0.0183214	0.191401	0.0367511
	10	3.111	3.23287	3.16683	3.22325	3.30992	2.98569		50	3.17023	0.0610033	3.17295	0.167866			MAZ	0.624165	0.590496	0.619854	0.190782	0.228458	0.154963		IgG	0.0769213	0.0110671	0.0771617	0.00291375
	20	3.98504	3.67356	3.02788	4.14351	4.24962	4.18082		100	3.56216	0.488207	4.19132	0.0538274			IgG	0.0693481	0.0717936	0.0896222	0.0791098	0.0785633	0.073812
	TMPyP4				PDS											SMMC-7721
																	Vehicle			TMPyP4					Vehicle		TMPyP4
																	Exp 1	Exp 2	Exp 3	Exp 1	Exp 2	Exp 3			Average	SD	Average	SD
																Input	1	1	1	1	1	1		MAZ	0.631557	0.0744317	0.168332	0.0684486
																MAZ	0.659754	0.547147	0.687771	0.193446	0.0908733	0.220676		IgG	0.16625	0.00913372	0.124103	0.054594
																IgG	0.161544	0.160428	0.176777	0.151774	0.0612138	0.15932
																	Vehicle			PDS					Vehicle		PDS
																	Exp 1	Exp 2	Exp 3	Exp 1	Exp 2	Exp 3			Average	SD	Average	SD
																Input	1	1	1	1	1	1		MAZ	0.768881	0.0319699	0.276599	0.0431091
																MAZ	0.737135	0.80107	0.768438	0.22688	0.303549	0.29937		IgG	0.222605	0.0161617	0.182792	0.0104447
																IgG	0.205898	0.223756	0.238159	0.188156	0.170755	0.189465
	Fig.2f													Fig.2g

## Sheet: Fig. 3
	Fig.3c													Fig.3d					Fig.3h															Fig.3k
	number of droplets													punctum number per cell						unbleached						bleached								time after bleach (s)	Exp 1	Exp 2	Exp 3	Exp 4	Exp 5	Exp 6		time after bleach (s)	Average	SD
	MAZ concentration	Exp 1	Exp 2	Exp 3	Exp 4	Exp 5	Exp 6		MAZ concentration	Average	SEM			Exp	vehicle	1,6-hex			time after bleach (s)	Exp 1	Exp 2	Exp 3	Exp 4	Exp 5	Exp 6	Exp 1	Exp 2	Exp 3	Exp 4	Exp 5	Exp 6				1	1	1	1	1	1			1	0
	1 μM	50	20	47	44	41	30		1 μM	38.6667	4.6738			1	81	1				1	1	1	1	1	1	1	1	1	1	1	1				1.00022	0.999702	1.0008	0.9987	0.99988	0.998046			0.999558	0.001013
	2 μM	258	275	342	235	325	281		2 μM	286	16.5207			2	46	0				0.997123	1.01685	0.989736	1.00364	0.984276	1.01058	1.03984	1.01622	0.994045	0.995209	1.00464	1.00222				1.00024	1.00036	1.00024	0.99925	1.00052	1.00088			1.00025	0.000546
	3 μM	346	354	368	369	348	299		3 μM	347.333	10.4552			3	96	0				0.991826	1.02674	0.985495	0.999242	0.98338	0.995588	1.01931	1.06009	0.969061	1.00037	1.01283	0.987901			0	0.0971675	0.0897042	0.0998567	0.0840358	0.0863174	0.0819206		0	0.089834	0.007251
	5 μM	400	394	433	420	395	393		5 μM	405.833	6.81868			4	76	0			0	0.998209	1.04506	0.952518	1.00397	0.983391	0.980005	0.40829	0.356325	0.417662	0.41748	0.333905	0.141185			2.722	0.152187	0.142721	0.157222	0.135615	0.146754	0.134908		2.722	0.144901	0.008935
	10 μM	378	380	395	388	373	363		10 μM	379.5	4.58076			5	66	2			2.722	0.980579	1.03816	0.965986	1.0086	0.990759	0.970044	0.585656	0.574914	0.512367	0.467154	0.574805	0.328849			5.443	0.202743	0.188312	0.2071	0.181545	0.197758	0.183956		5.443	0.193569	0.010483
	15 μM	259	242	248	270	322	285		15 μM	271	11.9889			6	72	1			5.444	0.97962	1.05833	0.966972	1.00636	0.986181	0.983196	0.600137	0.633961	0.524151	0.472039	0.590486	0.324926			8.181	0.247711	0.228591	0.255838	0.218255	0.243717	0.227995		8.181	0.237018	0.014268
														7	66	1			8.181	0.925998	1.03968	0.954863	1.01287	0.983005	0.992289	0.622497	0.628249	0.558503	0.485223	0.572017	0.34937			10.902	0.288526	0.264997	0.296002	0.254606	0.284608	0.265843		10.902	0.275764	0.016203
	area of droplets (μm2)													8	47	0			10.903	0.961709	1.04039	0.954961	1.00619	1.00474	0.958761	0.623014	0.626261	0.579712	0.491824	0.59149	0.393276			13.624	0.324308	0.29751	0.331792	0.288568	0.31883	0.299153		13.624	0.310027	0.017266
	MAZ concentration	Exp 1	Exp 2	Exp 3	Exp 4	Exp 5	Exp 6		MAZ concentration	Average	SEM			9	53	0			13.624	0.940976	1.02427	0.906594	1.0284	0.972332	0.968484	0.646227	0.641847	0.563511	0.495607	0.592763	0.426732			16.362	0.358955	0.325686	0.363659	0.314849	0.348493	0.327418		16.362	0.339844	0.019934
	1 μM	385.02	134.044	389.484	622.976	481.492	209.188		1 μM	370.367	72.702			10	65	0			16.346	0.933765	1.04388	0.898085	1.01033	1.0024	0.956917	0.638137	0.676879	0.564505	0.499764	0.613166	0.430679			19.083	0.391274	0.353286	0.398075	0.344318	0.377394	0.353095		19.083	0.369574	0.022446
	2 μM	2864.28	2319.3	2828.07	2535.3	2844.81	2733.83		2 μM	2687.6	88.8142			11	88	0			19.083	0.959	1.04973	0.8966	0.999327	0.966603	0.946356	0.612423	0.64473	0.55235	0.512381	0.622028	0.417483			21.821	0.420942	0.379773	0.420325	0.365626	0.401625	0.37801		21.821	0.394384	0.023407
	3 μM	12405.7	14161.2	14147.8	13363.1	11174.8	11118.1		3 μM	12728.4	565.136			12	62	0			21.805	0.939867	1.07876	0.907118	1.00797	0.993653	0.934335	0.635828	0.630673	0.56798	0.51493	0.612477	0.415891			24.558	0.442007	0.404726	0.445235	0.390884	0.42275	0.397489		24.558	0.417182	0.023103
	5 μM	17945.2	17364.1	20415.1	18010.8	19387.3	18057.1		5 μM	18529.9	464.872			13	72	5			24.543	0.912546	1.06481	0.910459	0.996979	1.00884	0.934863	0.635259	0.64413	0.571074	0.534045	0.60455	0.441373			27.28	0.467846	0.424629	0.467742	0.410098	0.446124	0.420007		27.28	0.439408	0.024942
	10 μM	24149.7	28344.7	30230.6	26956.4	24574.9	26535.8		10 μM	26798.7	934.949			14	60	2			27.28	0.928872	1.04749	0.8752	1.01004	0.96071	0.945439	0.647229	0.653008	0.579114	0.534561	0.594198	0.432796			30.002	0.485931	0.443377	0.491431	0.428639	0.461102	0.436587		30.002	0.457844	0.026236
	15 μM	29958.4	22750.5	22152.7	29679.5	36752	34543.2		15 μM	29306.1	2432.96			15	47	1			30.018	0.918717	1.03744	0.862601	0.999427	0.976593	0.925654	0.64819	0.647517	0.556561	0.535468	0.594613	0.434607			32.739	0.505544	0.461249	0.510456	0.445653	0.481062	0.451445		32.739	0.475902	0.027666
														16	71	1			32.739	0.919583	1.03302	0.868574	1.00117	0.966977	0.90857	0.663602	0.632009	0.576322	0.556602	0.612451	0.420779			35.477	0.525766	0.479212	0.522446	0.460646	0.493918	0.46752		35.477	0.491585	0.027625
														17	66	0			35.461	0.90357	1.06662	0.85053	1.0073	0.952619	0.884899	0.663636	0.678414	0.547658	0.563006	0.592254	0.467575			38.214	0.543406	0.493294	0.542858	0.478236	0.51131	0.481282		38.214	0.508398	0.029308
														18	63	0			38.198	0.934689	1.09849	0.831639	1.01523	0.900337	0.866464	0.686765	0.703309	0.562456	0.583198	0.63392	0.467945			40.936	0.561205	0.508057	0.555108	0.488886	0.521687	0.49694		40.936	0.521981	0.030174
	Fig.3f													19	63	0			40.92	0.944765	1.06343	0.858565	1.0198	0.893272	0.837396	0.684101	0.68072	0.590977	0.603175	0.643863	0.457649			43.657	0.573282	0.521455	0.570349	0.503625	0.535558	0.508918		43.657	0.535531	0.030205
	time after bleach (s)	Exp 1	Exp 2	Exp 3	Exp 4	Exp 5	Exp 6		time after bleach (s)	Average	SD			20	53	0			43.658	0.927247	1.08934	0.833554	1.00889	0.89915	0.840767	0.711987	0.695461	0.594619	0.609303	0.63908	0.511783			46.379	0.590229	0.534739	0.584061	0.51644	0.54611	0.520865		46.379	0.548741	0.031598
		1	1	1	1	1	1			1	0			21	73	0			46.379	0.889145	1.08791	0.837427	1.01537	0.92567	0.859907	0.699262	0.696063	0.576667	0.615306	0.6828	0.509772			49.117	0.604428	0.547269	0.597938	0.531077	0.555812	0.53017		49.117	0.561116	0.032594
		0.987784	1.01182	1.01	1.00645	1.0117	1.03089			1.00977	0.01377			22	71	0			49.101	0.924971	1.11424	0.802967	1.0312	0.915333	0.846861	0.71146	0.704225	0.566518	0.61834	0.671728	0.467813			51.838	0.61093	0.559997	0.608138	0.538388	0.566298	0.542037		51.838	0.570965	0.031683
		0.996447	1.01955	1.03419	1.01395	0.970802	1.02821			1.01052	0.02342			23	57	0			51.823	0.887748	1.07376	0.810093	1.01658	0.918235	0.860986	0.733338	0.708748	0.592109	0.620721	0.685251	0.479378			54.56	0.622736	0.570912	0.622823	0.553118	0.57759	0.549175		54.56	0.582726	0.032793
		0.573904	0.667896	0.517823	0.51957	0.566498	0.494012			0.556617	0.06257			24	61	5			54.544	0.862639	1.09836	0.769484	1.02105	0.915454	0.865442	0.722602	0.707718	0.594479	0.622141	0.706452	0.456375			57.281	0.637652	0.581496	0.629403	0.559328	0.587033	0.55697		57.281	0.591981	0.034388
		0.59634	0.674177	0.52464	0.527068	0.585063	0.51061			0.56965	0.06197			25	64	6			57.266	0.849239	1.04926	0.795586	1.02202	0.903256	0.883643	0.739722	0.694648	0.597986	0.622819	0.677466	0.465602			60.019	0.64318	0.591104	0.642635	0.566597	0.595465	0.565277		60.019	0.60071	0.03493
		0.606512	0.674002	0.529892	0.435891	0.596381	0.536821			0.56325	0.08157			26	68	3																		62.757	0.654904	0.601566	0.649589	0.577791	0.602947	0.571553		62.757	0.609725	0.035269
		0.508785	0.525849	0.450721	0.457286	0.505745	0.414224			0.477102	0.04299			27	72	2			time after bleach (s)	unbleached		bleached												65.494	0.659527	0.610535	0.65957	0.588043	0.610608	0.583061		65.494	0.618557	0.033702
		0.524456	0.541222	0.453347	0.458635	0.520279	0.42641			0.487392	0.04703			28	77	0				Average	SD	Average	SD											68.216	0.671658	0.615186	0.666087	0.596502	0.620194	0.587377		68.216	0.626167	0.035225
		0.533557	0.549436	0.4667	0.413197	0.519036	0.375144			0.476178	0.07037			29	56	0				1	8.24861e-08	1	5.60537e-08											70.937	0.676063	0.629384	0.673038	0.602412	0.62102	0.595813		70.937	0.632955	0.034446
	0	0.462209	0.46541	0.402782	0.411147	0.456268	0.37047		0	0.428048	0.03898			30	52	0				1.00037	0.0124021	1.0087	0.0172136											73.659	0.683223	0.636306	0.681441	0.608965	0.628417	0.601203		73.659	0.639926	0.035218
	1.12	0.477734	0.47503	0.408928	0.411497	0.469559	0.377718		1.12	0.436744	0.0427									0.997044	0.0157218	1.00826	0.031122											76.396	0.690896	0.642108	0.689326	0.616875	0.634636	0.607281		76.396	0.646854	0.035721
	2.24	0.491313	0.477885	0.407923	0.420295	0.477105	0.391428		2.24	0.444325	0.04268				Average	SEM			0	0.993858	0.0308324	0.345808	0.106138											79.134	0.701401	0.652949	0.697604	0.623428	0.640633	0.615269		79.134	0.655214	0.036753
	3.36	0.495887	0.488514	0.414627	0.429143	0.485165	0.403614		3.36	0.452825	0.04151			vehicle	65.4667	2.13603			2.722	0.992356	0.0271908	0.507291	0.0987425											81.856	0.70664	0.659752	0.704492	0.631172	0.65062	0.621787		81.856	0.66241	0.036054
	4.48	0.497055	0.492862	0.422896	0.441839	0.493097	0.390797		4.48	0.456425	0.04465			1,6-hex	1	0.307006			5.444	0.996777	0.0327419	0.524283	0.1137											84.577	0.710275	0.668037	0.705542	0.632858	0.652771	0.627027		84.577	0.666085	0.035554
	5.616	0.493259	0.487152	0.424908	0.43849	0.487909	0.399044		5.616	0.455127	0.03972								8.181	0.984784	0.0405294	0.535977	0.105076											87.299	0.718406	0.675561	0.71524	0.644633	0.655524	0.634053		87.299	0.673903	0.035985
	6.736	0.507276	0.491852	0.431836	0.441989	0.493097	0.398309		6.736	0.460726	0.04305								10.903	0.987792	0.0346221	0.55093	0.0913157											90.036	0.723279	0.681657	0.72024	0.648816	0.659683	0.637762		90.036	0.678573	0.036475
	7.872	0.502798	0.501955	0.435077	0.445289	0.490396	0.404559		7.872	0.463346	0.04089								13.624	0.973509	0.0472272	0.561114	0.0861616											92.774	0.731098	0.688126	0.723682	0.653539	0.667436	0.642315		92.774	0.684366	0.036739
	8.992	0.508639	0.506259	0.432451	0.436791	0.508875	0.403876		8.992	0.466148	0.04715								16.346	0.974228	0.0541901	0.570522	0.0919796											95.496	0.735971	0.696845	0.7317	0.659308	0.671994	0.644203		95.496	0.690003	0.038112
	10.128	0.509417	0.510212	0.445134	0.43759	0.517964	0.395472		10.128	0.469298	0.05038								19.083	0.969603	0.0515672	0.560233	0.0853366											98.217	0.738419	0.701497	0.735819	0.665635	0.672702	0.650032		98.217	0.694017	0.037335
	11.248	0.517886	0.505995	0.445189	0.427093	0.514191	0.416063		11.248	0.47107	0.04669								21.805	0.976949	0.0627269	0.562963	0.085215											100.939	0.738264	0.706353	0.744208	0.668329	0.680705	0.656795		100.939	0.699109	0.036595
	12.368	0.518129	0.510959	0.441446	0.428443	0.520279	0.419109		12.368	0.473061	0.04816								24.543	0.971417	0.0621206	0.571738	0.0758529											103.676	0.744284	0.71396	0.747626	0.670955	0.681896	0.659779		103.676	0.703083	0.037832
	13.488	0.514284	0.51008	0.441446	0.442939	0.512562	0.401723		13.488	0.470506	0.04814								27.28	0.961292	0.0608621	0.573484	0.0818918											106.398	0.74797	0.721899	0.747449	0.677633	0.688993	0.66607		106.398	0.708336	0.035743
	14.608	0.519638	0.513814	0.447145	0.436491	0.523967	0.400882		14.608	0.473656	0.05223								30.018	0.953404	0.0631439	0.569493	0.080537											109.136	0.756111	0.723397	0.751387	0.688218	0.689373	0.66397		109.136	0.712076	0.037447
	15.728	0.521293	0.511398	0.45871	0.435291	0.528597	0.400042		15.728	0.475888	0.05253								32.739	0.94965	0.061758	0.576961	0.0855619											111.857	0.75741	0.728843	0.757316	0.688104	0.692034	0.673731		111.857	0.71624	0.036676
	16.848	0.529761	0.51355	0.460219	0.445339	0.528168	0.427881		16.848	0.484153	0.04501								35.461	0.944255	0.0812148	0.585424	0.0782664											114.579	0.758534	0.731603	0.761318	0.694678	0.693952	0.675381		114.579	0.719244	0.036425
	17.968	0.531172	0.520183	0.454911	0.450687	0.529926	0.435235		17.968	0.487019	0.04455								38.198	0.941141	0.0995197	0.606265	0.0874602											117.316	0.765366	0.738933	0.762827	0.700972	0.698025	0.679681		117.316	0.724301	0.03636
	19.088	0.535699	0.51825	0.460107	0.456836	0.533999	0.436863		19.088	0.490292	0.04391								40.92	0.936204	0.0904231	0.610081	0.0839741											120.054	0.766331	0.746704	0.766743	0.700307	0.699827	0.682303		120.054	0.727036	0.037319
	20.208	0.534482	0.516274	0.467929	0.460535	0.533742	0.420055		20.208	0.488836	0.04652								43.658	0.933159	0.0997779	0.627039	0.0730647											122.775	0.769927	0.745792	0.771348	0.706142	0.704685	0.687393		122.775	0.730881	0.03626
	21.328	0.536234	0.520358	0.461895	0.454686	0.530355	0.423364		21.328	0.487815	0.04719								46.379	0.935906	0.0971461	0.629979	0.0767652											125.497	0.770357	0.749592	0.775314	0.708222	0.707084	0.691387		125.497	0.733659	0.035989
	22.448	0.537256	0.517328	0.467594	0.449038	0.531727	0.424834		22.448	0.487963	0.04716								49.101	0.939263	0.115726	0.623347	0.0939055											128.219	0.773032	0.753778	0.780594	0.711306	0.707938	0.693162		128.219	0.736635	0.037164
	23.583	0.549423	0.518953	0.457649	0.435391	0.531684	0.419109		23.583	0.485368	0.05483								51.823	0.927899	0.0991962	0.636591	0.0936812											130.956	0.776672	0.759929	0.783881	0.716013	0.71188	0.693819		130.956	0.740366	0.037856
	24.703	0.549375	0.526332	0.466533	0.459235	0.526368	0.425938		24.703	0.492297	0.04845								54.544	0.922072	0.119114	0.634961	0.101766											133.694	0.779817	0.757714	0.782765	0.718845	0.709858	0.698324		133.694	0.741221	0.036911
	25.839	0.54076	0.523301	0.458096	0.457486	0.540302	0.436548		25.839	0.492749	0.04712								57.266	0.917168	0.0991532	0.633041	0.096456											136.431	0.781549	0.764507	0.78181	0.722073	0.713453	0.697157		136.431	0.743425	0.037057
	26.959	0.543778	0.528528	0.460331	0.44144	0.537215	0.43014		26.959	0.490238	0.05182																							139.153	0.785095	0.771542	0.791072	0.724193	0.712588	0.704811		139.153	0.748217	0.038655
	28.079	0.550056	0.533316	0.466086	0.455686	0.535243	0.44159		28.079	0.496996	0.0476																							141.875	0.790705	0.775469	0.794064	0.729043	0.716462	0.703068		141.875	0.751468	0.040002
	29.199	0.555069	0.531076	0.472734	0.447288	0.546819	0.438176		29.199	0.498527	0.052																							144.612	0.788822	0.774373	0.792952	0.730427	0.72298	0.706517		144.612	0.752678	0.037167
	30.335	0.547282	0.538587	0.464801	0.445838	0.541331	0.41165		30.335	0.491581	0.05828								Fig.3i															147.35	0.787943	0.77483	0.800786	0.734047	0.722618	0.703605		147.35	0.753971	0.039236
	31.455	0.544118	0.533447	0.457761	0.451137	0.545618	0.409076		31.455	0.490193	0.05832								number of droplets															150.087	0.786442	0.781457	0.796602	0.735309	0.727714	0.712975		150.087	0.75675	0.035494
	32.575	0.546065	0.542979	0.459549	0.453686	0.549691	0.427146		32.575	0.496519	0.0556								MAZ	Exp 1	Exp 2	Exp 3	Exp 4	Exp 5	Exp 6		MAZ	Average	SEM					152.809	0.792462	0.782096	0.803968	0.740836	0.729115	0.709744		152.809	0.759704	0.038266
	33.711	0.542415	0.548601	0.466868	0.464834	0.537215	0.430297		33.711	0.498372	0.05044								WT	259	242	248	270	322	285		WT	271	11.9889					155.53	0.788683	0.786804	0.808448	0.744617	0.730726	0.711863		155.53	0.761857	0.038153
	34.831	0.547087	0.538587	0.469438	0.467233	0.538072	0.426305		34.831	0.497787	0.05013								N	0	0	0	0	0	0		N	0	0					158.252	0.792915	0.787047	0.805447	0.75074	0.727977	0.714746		158.252	0.763145	0.037364
	35.951	0.54991	0.539904	0.480221	0.466533	0.532241	0.418269		35.951	0.497846	0.05155								M	0	0	0	0	0	0		M	0	0					160.99	0.794662	0.788897	0.812328	0.746281	0.733887	0.720396		160.99	0.766075	0.037395
	37.087	0.554095	0.542144	0.473964	0.462534	0.535157	0.409182		37.087	0.496179	0.05689								ZF2-5	317	270	254	287	299	298		ZF2-5	287.5	9.20417					163.711	0.795748	0.792135	0.811587	0.748573	0.738409	0.721346		163.711	0.767966	0.036556
	38.207	0.556724	0.541573	0.476813	0.477381	0.538115	0.421525		38.207	0.502022	0.05212								C	0	0	0	0	0	0		C	0	0					166.433	0.798956	0.790499	0.808905	0.749767	0.732091	0.721988		166.433	0.767034	0.037071
	39.327	0.561104	0.538367	0.483462	0.477231	0.532885	0.441958		39.327	0.505834	0.04526								ZF2-4	0	0	0	0	0	0		ZF2-4	0	0					169.154	0.795443	0.79821	0.814799	0.756704	0.737411	0.719267		169.154	0.770306	0.038111
	40.463	0.562904	0.540343	0.479998	0.481529	0.539144	0.429509		40.463	0.505571	0.05028								ZF5	0	0	0	0	0	0		ZF5	0	0					171.892	0.793507	0.796871	0.808023	0.757945	0.741192	0.724645		171.892	0.770364	0.033917
	41.598	0.563245	0.546053	0.478824	0.473432	0.545361	0.432136		41.598	0.506509	0.05231								ZF4-5	0	0	0	0	0	0		ZF4-5	0	0					174.614	0.796211	0.8043	0.813349	0.759721	0.741526	0.726575		174.614	0.773614	0.035962
	42.718	0.562612	0.546976	0.476534	0.473432	0.553979	0.452411		42.718	0.510991	0.04866								ZF3-5	329	358	338	341	349	317		ZF3-5	338.667	5.9142					177.335	0.795107	0.801986	0.820204	0.759881	0.737675	0.727101		177.335	0.773659	0.037633
	43.838	0.560617	0.540607	0.473461	0.474831	0.55415	0.449417		43.838	0.508847	0.04834																							180.073	0.797737	0.803509	0.816211	0.766097	0.744134	0.730621		180.073	0.776385	0.034693
	44.958	0.56305	0.551895	0.479216	0.481579	0.550377	0.428406		44.958	0.509087	0.05405																							182.794	0.793109	0.808534	0.825319	0.766901	0.740747	0.737271		182.794	0.778647	0.036241
	46.078	0.564073	0.55027	0.474355	0.476531	0.554064	0.421368		46.078	0.506777	0.05774								area of droplets (μm2)															185.532	0.797056	0.812025	0.815705	0.773572	0.742206	0.736784		185.532	0.779558	0.034431
	47.198	0.562515	0.548118	0.482121	0.472082	0.553807	0.429299		47.198	0.50799	0.05447								MAZ	Exp 1	Exp 2	Exp 3	Exp 4	Exp 5	Exp 6		MAZ	Average	SEM					188.269	0.800604	0.808445	0.824048	0.77196	0.743005	0.736607		188.269	0.780778	0.036018
	48.334	0.574244	0.543198	0.482009	0.473631	0.55728	0.441695		48.334	0.51201	0.05331								WT	29958.4	22750.5	22152.7	29679.5	36752	34543.2		WT	29306.1	2432.96					191.007	0.79977	0.813855	0.826032	0.774804	0.747365	0.735876		191.007	0.78295	0.036449
	49.454	0.566214	0.550841	0.472623	0.501674	0.55132	0.444532		49.454	0.514534	0.04932								N	0	0	0	0	0	0		N	0	0					193.729	0.79402	0.807272	0.823023	0.773639	0.74967	0.737057		193.729	0.78078	0.033443
	50.59	0.574098	0.548821	0.477372	0.497376	0.553979	0.458977		50.59	0.518437	0.0468								M	0	0	0	0	0	0		M	0	0					196.45	0.803258	0.808347	0.825909	0.777946	0.747241	0.739809		196.45	0.783752	0.034815
	51.71	0.572103	0.550709	0.485808	0.493077	0.569242	0.457033		51.71	0.521329	0.04885								ZF2-5	36053.6	40227.6	28910.5	29158.5	30341.8	29161.9		ZF2-5	32309	1931.97					199.188	0.799872	0.817977	0.829546	0.778077	0.755464	0.744451		199.188	0.787565	0.034112
	52.83	0.574244	0.557298	0.494971	0.491977	0.567527	0.446633		52.83	0.522108	0.05169								C	0	0	0	0	0	0		C	0	0					201.925	0.802965	0.822899	0.829559	0.778957	0.757607	0.746212		201.925	0.7897	0.034361
	53.95	0.563781	0.562832	0.493463	0.493327	0.557966	0.42683		53.95	0.516366	0.05515								ZF2-4	0	0	0	0	0	0		ZF2-4	0	0					204.663	0.798568	0.822398	0.833532	0.777495	0.749146	0.744938		204.663	0.78768	0.036991
	55.086	0.577895	0.555189	0.485753	0.467533	0.552435	0.426988		55.086	0.510965	0.05955								ZF5	0	0	0	0	0	0		ZF5	0	0					207.4	0.799751	0.826845	0.836045	0.781487	0.753576	0.744959		207.4	0.790444	0.037415
	56.206	0.579111	0.557605	0.478713	0.488578	0.558095	0.440435		56.206	0.517089	0.05537								ZF4-5	0	0	0	0	0	0		ZF4-5	0	0					210.122	0.802644	0.830869	0.835945	0.780255	0.754869	0.746286		210.122	0.791811	0.037846
	57.326	0.572395	0.55967	0.487373	0.490727	0.570485	0.430928		57.326	0.518596	0.05781								ZF3-5	26534.9	30951.9	31629.9	35345.3	33848.2	34861.7		ZF3-5	32195.3	1337.54					212.844	0.799557	0.829131	0.832921	0.781671	0.756873	0.748941		212.844	0.791516	0.035507
	58.446	0.578819	0.557034	0.481506	0.494876	0.562768	0.416325		58.446	0.515221	0.06227																							215.581	0.799555	0.826708	0.835393	0.784311	0.751993	0.748442		215.581	0.791067	0.036596
	59.582	0.568988	0.55945	0.486535	0.505274	0.552821	0.43639		59.582	0.518243	0.05166																							218.319	0.803623	0.828733	0.835148	0.784816	0.749597	0.748713		218.319	0.791772	0.037601
	60.717	0.569718	0.556507	0.477986	0.517321	0.565212	0.445845		60.717	0.522098	0.05117																							221.056	0.803255	0.824968	0.835347	0.784435	0.753226	0.749454		221.056	0.791781	0.035953
	61.837	0.567285	0.561734	0.502626	0.497675	0.566841	0.452043		61.837	0.524701	0.04787																							223.778	0.800231	0.830973	0.842662	0.793325	0.754149	0.751437		223.778	0.795463	0.037845
	62.973	0.570399	0.560636	0.490893	0.500925	0.564311	0.430717		62.973	0.519647	0.05538																							226.499	0.802802	0.831349	0.838021	0.788124	0.746722	0.75575		226.499	0.793795	0.037796
	64.109	0.567723	0.566697	0.481842	0.503124	0.566927	0.4366		64.109	0.520486	0.05542																							229.221	0.801711	0.833639	0.839616	0.788502	0.749815	0.754211		229.221	0.794582	0.038145
	65.229	0.570546	0.560416	0.485417	0.505274	0.567484	0.442273		65.229	0.521902	0.05268																							231.959	0.799621	0.828951	0.834591	0.788245	0.756052	0.754934		231.959	0.793732	0.03435
	66.365	0.581009	0.560636	0.482959	0.502974	0.576831	0.442011		66.365	0.524403	0.05698																							234.68	0.800747	0.836015	0.838554	0.795251	0.757638	0.753123		234.68	0.796888	0.036716
	67.501	0.576532	0.558528	0.487876	0.507323	0.58249	0.444217		67.501	0.526161	0.05531																							237.402	0.797613	0.82774	0.838342	0.79485	0.7545	0.757944		237.402	0.795165	0.034556
	68.621	0.581009	0.565599	0.485417	0.514521	0.569628	0.438544		68.621	0.525787	0.05643																							240.124	0.797232	0.830901	0.83943	0.794218	0.759186	0.757211		240.124	0.796363	0.034549
	69.741	0.585098	0.560943	0.477372	0.506273	0.573701	0.46964		69.741	0.528838	0.05074																							242.845	0.798798	0.835785	0.847858	0.797947	0.761619	0.757487		242.845	0.799916	0.037033
	70.861	0.579695	0.564545	0.481618	0.517471	0.575887	0.447894		70.861	0.527852	0.05474																							245.583	0.799409	0.839763	0.840811	0.798295	0.757391	0.761248		245.583	0.799486	0.036237
	71.981	0.578576	0.56762	0.472176	0.522819	0.56877	0.452096		71.981	0.527009	0.0542																							248.304	0.795573	0.835882	0.837528	0.8019	0.759657	0.762316		248.304	0.798809	0.033936
	73.101	0.574682	0.569992	0.478098	0.510672	0.575759	0.444689		73.101	0.525649	0.05643																							251.026	0.796226	0.841688	0.841301	0.794084	0.761768	0.756159		251.026	0.798538	0.037051
	74.221	0.572882	0.560724	0.468153	0.510072	0.571128	0.436758		74.221	0.519953	0.05794																							253.748	0.794304	0.833661	0.843122	0.803552	0.757255	0.763364		253.748	0.79921	0.035223
	75.341	0.571227	0.56863	0.481115	0.508223	0.575073	0.43513		75.341	0.523233	0.05799																							256.469	0.794498	0.837863	0.848101	0.805734	0.757954	0.760152		256.469	0.800717	0.03785
	76.461	0.576191	0.564721	0.493184	0.500425	0.587849	0.438281		76.461	0.526775	0.05876																							259.207	0.794222	0.834938	0.844305	0.805824	0.763991	0.758766		259.207	0.800341	0.035347
	77.597	0.570448	0.566082	0.486926	0.508023	0.574601	0.456298		77.597	0.527063	0.05029																							261.928	0.796616	0.832824	0.851569	0.804339	0.760499	0.760731		261.928	0.801096	0.037046
	78.716	0.569669	0.565248	0.484076	0.52002	0.561868	0.451465		78.716	0.525391	0.04915																							264.65	0.793914	0.835228	0.84934	0.809254	0.762311	0.761753		264.65	0.801967	0.036492
	79.852	0.583978	0.565424	0.486144	0.524169	0.57533	0.455352		79.852	0.531733	0.05241																							267.372	0.795851	0.833305	0.850874	0.80705	0.756113	0.765653		267.372	0.801474	0.037032
	80.972	0.579014	0.568454	0.486814	0.528918	0.576916	0.462601		80.972	0.533786	0.04981																							270.109	0.797076	0.832387	0.852786	0.802672	0.759043	0.768963		270.109	0.802155	0.035955
	82.092	0.588018	0.566785	0.488099	0.517121	0.588707	0.454722		82.092	0.533909	0.05597																							272.847	0.789158	0.834602	0.852985	0.804573	0.757683	0.770442		272.847	0.801574	0.036858
	83.212	0.582761	0.574076	0.491172	0.504824	0.584119	0.445215		83.212	0.530361	0.05828																							275.584	0.789301	0.833569	0.848389	0.804514	0.7567	0.770239		275.584	0.800452	0.035672
	84.348	0.583005	0.563579	0.495307	0.516771	0.58622	0.449522		84.348	0.532401	0.05462																							278.306	0.789799	0.841699	0.847772	0.809081	0.758368	0.767996		278.306	0.802452	0.037226
	85.468	0.581204	0.558791	0.489273	0.525868	0.587849	0.44117		85.468	0.530693	0.0572																							281.027	0.786786	0.838931	0.851115	0.801605	0.757741	0.765422		281.027	0.800267	0.038175
	86.588	0.586606	0.557869	0.484021	0.524769	0.593337	0.450467		86.588	0.532845	0.05729																							283.749	0.78751	0.840703	0.848275	0.809088	0.75747	0.768762		283.749	0.801968	0.037382
	87.724	0.582956	0.562964	0.499665	0.514571	0.579532	0.448681		87.724	0.531395	0.05311																							286.487	0.789264	0.841984	0.850734	0.809105	0.758442	0.774866		286.487	0.804066	0.036863
	88.844	0.589575	0.550753	0.492066	0.51847	0.591494	0.442116		88.844	0.530746	0.0584																							289.224	0.784289	0.842643	0.850487	0.803043	0.760621	0.773644		289.224	0.802454	0.036967
	89.964	0.576824	0.553389	0.483518	0.523219	0.587892	0.437178		89.964	0.527003	0.05807																							291.962	0.78098	0.842548	0.846316	0.811229	0.756287	0.776043		291.962	0.802234	0.037143
	91.084	0.588504	0.562305	0.49039	0.525319	0.571943	0.446843		91.084	0.530884	0.05427																							294.683	0.778847	0.841262	0.844449	0.807068	0.760894	0.771441		294.683	0.80066	0.036105
	92.22	0.587336	0.556859	0.488434	0.531767	0.579403	0.452096		92.22	0.532649	0.05331																							297.405	0.785951	0.849424	0.846069	0.81045	0.76839	0.77574		297.405	0.806004	0.035336
	93.34	0.581253	0.557122	0.49905	0.513721	0.589093	0.449469		93.34	0.531618	0.05394																							300.127	0.77284	0.845597	0.844911	0.80889	0.762495	0.772672		300.127	0.801234	0.037569
	94.46	0.594101	0.55923	0.49201	0.525568	0.588707	0.450362		94.46	0.534997	0.05668																							302.848	0.778091	0.847098	0.851338	0.807233	0.76102	0.773694		302.848	0.803079	0.038835
	95.58	0.58792	0.562964	0.488379	0.533017	0.58652	0.452674		95.58	0.535246	0.05512
	96.7	0.580863	0.556902	0.486647	0.523019	0.593466	0.457401		96.7	0.53305	0.05382
	97.836	0.583686	0.560329	0.50419	0.516771	0.605771	0.446475		97.836	0.536204	0.05853
	98.955	0.587482	0.564413	0.494078	0.530767	0.594409	0.439489		98.955	0.535107	0.05994
	100.075	0.594734	0.559011	0.480948	0.541415	0.593552	0.461393		100.075	0.538508	0.05636
	101.211	0.591327	0.563535	0.484914	0.545414	0.592909	0.445687		101.211	0.537298	0.05984
	102.331	0.581593	0.566785	0.48592	0.544164	0.596853	0.432188		102.331	0.534584	0.06335
	103.451	0.585536	0.55374	0.477372	0.55756	0.595224	0.42993		103.451	0.533227	0.0654
	104.571	0.584416	0.557561	0.483629	0.540615	0.600454	0.443954		104.571	0.535105	0.06032
	105.707	0.584708	0.561163	0.485641	0.546013	0.605771	0.440067		105.707	0.537227	0.06278
	106.827	0.587726	0.567795	0.485473	0.548863	0.607657	0.449732		106.827	0.541208	0.06135
	107.947	0.582615	0.563535	0.475919	0.549013	0.591494	0.448734		107.947	0.535218	0.05899
	109.083	0.581545	0.552905	0.477316	0.541714	0.592394	0.444164		109.083	0.531673	0.05889
	110.203	0.584805	0.555585	0.488267	0.534166	0.607829	0.442116		110.203	0.535461	0.06168
	111.323	0.591084	0.560724	0.47631	0.532917	0.601183	0.433081		111.323	0.53255	0.06631
	112.459	0.588018	0.555453	0.490222	0.542864	0.591151	0.429352		112.459	0.532843	0.06258
	113.579	0.590305	0.555102	0.479942	0.543864	0.588149	0.433711		113.579	0.531846	0.06261
	114.699	0.591765	0.555058	0.484021	0.530817	0.599425	0.442063		114.699	0.533858	0.06168
	115.835	0.587385	0.549436	0.485585	0.542214	0.588021	0.430402		115.835	0.530507	0.06177
	116.955	0.582177	0.554662	0.477539	0.525868	0.599168	0.442588		116.955	0.530334	0.06087
	118.075	0.574147	0.546229	0.474131	0.522469	0.595267	0.436128		118.075	0.524729	0.06049
	119.21	0.586363	0.554882	0.466141	0.509073	0.591494	0.435707		119.21	0.523943	0.06444
	120.346	0.586752	0.561558	0.480333	0.515871	0.594195	0.462181		120.346	0.533482	0.05573
	121.466	0.583491	0.546537	0.470052	0.534766	0.588278	0.442378		121.466	0.527584	0.05965
	122.602	0.586022	0.552905	0.473796	0.538815	0.594709	0.455878		122.602	0.533688	0.05744
	123.722	0.583783	0.55172	0.460051	0.534266	0.597625	0.442641		123.722	0.528348	0.06397
	124.842	0.584805	0.548557	0.459493	0.530867	0.595738	0.453409		124.842	0.528812	0.06083
	125.962	0.587093	0.543682	0.452565	0.531167	0.589178	0.441433		125.962	0.524186	0.06417
	127.098	0.586996	0.550314	0.466421	0.528868	0.588921	0.440435		127.098	0.526992	0.06188
	128.234	0.588796	0.546185	0.471338	0.51972	0.594666	0.445215		128.234	0.527653	0.061
	129.354	0.585438	0.541969	0.472008	0.527018	0.592008	0.432031		129.354	0.525079	0.06307
	130.474	0.599601	0.542979	0.458655	0.515671	0.597539	0.458189		130.474	0.528772	0.06327
	131.594	0.585146	0.537137	0.461839	0.515271	0.609244	0.423206		131.594	0.521974	0.07107
	132.714	0.582761	0.540343	0.451112	0.527718	0.602169	0.43991		132.714	0.524002	0.06668
	133.834	0.590062	0.542144	0.460722	0.537416	0.600283	0.427408		133.834	0.526339	0.06927
	134.97	0.579452	0.542979	0.465862	0.548913	0.608129	0.427828		134.97	0.52886	0.06873
	136.089	0.584075	0.536171	0.471896	0.549812	0.616103	0.433659		136.089	0.531953	0.06842
	137.209	0.583686	0.53784	0.47821	0.550962	0.617861	0.426988		137.209	0.532591	0.06979
	138.329	0.594637	0.537313	0.46765	0.541664	0.617218	0.443429		138.329	0.533652	0.06823
	139.449	0.606658	0.541354	0.481618	0.543764	0.62142	0.443797		139.449	0.539768	0.06892
	140.569	0.600964	0.543462	0.462342	0.539265	0.622963	0.440592		140.569	0.534931	0.07262
	141.689	0.586606	0.536742	0.470499	0.528318	0.622835	0.433186		141.689	0.529698	0.0704
	142.809	0.585828	0.532262	0.472176	0.535416	0.619491	0.423994		142.809	0.528194	0.07172
	143.929	0.583783	0.53191	0.480836	0.536366	0.621291	0.423154		143.929	0.529557	0.07086
	145.065	0.603056	0.538367	0.47821	0.540115	0.616789	0.420842		145.065	0.532897	0.07428
	146.185	0.583491	0.534194	0.474634	0.536916	0.633853	0.419319		146.185	0.530401	0.07619
	147.305	0.57843	0.535951	0.472734	0.528918	0.630338	0.414959		147.305	0.526888	0.07603
	148.441	0.592495	0.532262	0.471338	0.532617	0.624807	0.413909		148.441	0.527904	0.0772
	149.561	0.577992	0.533755	0.468991	0.533566	0.621934	0.402668		149.561	0.523151	0.07802
	150.681	0.580912	0.533755	0.470332	0.532717	0.626651	0.410285		150.681	0.525775	0.07712
	151.817	0.58573	0.529407	0.470499	0.51932	0.627722	0.42016		151.817	0.525473	0.07517
	152.937	0.625347	0.535073	0.46346	0.529268	0.629266	0.423941		152.937	0.534392	0.0831
	154.057	0.609773	0.530768	0.46927	0.529168	0.607271	0.416955		154.057	0.527201	0.07584
	155.193	0.609091	0.531778	0.453123	0.532967	0.62202	0.44511		155.193	0.532348	0.07459
	156.313	0.579403	0.52743	0.45966	0.525069	0.615889	0.416378		156.313	0.520638	0.07373
	157.433	0.569037	0.521281	0.466141	0.534516	0.625364	0.422943		157.433	0.523214	0.07208
	158.568	0.573563	0.524487	0.475025	0.51852	0.61829	0.423101		158.568	0.522165	0.06919
	159.704	0.583978	0.521632	0.475751	0.525868	0.62142	0.418216		159.704	0.524478	0.07296
	160.824	0.569767	0.525014	0.46413	0.528518	0.610187	0.409497		160.824	0.517852	0.07213
	161.944	0.5594	0.520666	0.44681	0.534866	0.607872	0.408919		161.944	0.513089	0.07335
	163.064	0.566409	0.523433	0.443122	0.541015	0.613917	0.402353		163.064	0.515041	0.07878
	164.2	0.568355	0.524268	0.446642	0.530817	0.619834	0.402406		164.2	0.515387	0.0794
	165.32	0.570059	0.521017	0.452229	0.505024	0.614389	0.402931		165.32	0.510941	0.07674
	166.44	0.557794	0.518689	0.461225	0.522119	0.610658	0.403456		166.44	0.512324	0.07258
	167.56	0.563294	0.523653	0.465247	0.527918	0.616446	0.409287		167.56	0.517641	0.07277
	168.68	0.549521	0.520973	0.465639	0.540265	0.607743	0.393634		168.68	0.512962	0.07431
	169.816	0.541003	0.518777	0.45519	0.539265	0.604527	0.400725		169.816	0.509915	0.0718
	170.936	0.542415	0.525585	0.454632	0.523769	0.606242	0.411335		170.936	0.510663	0.06862
	172.056	0.537061	0.522027	0.456755	0.537116	0.613145	0.401565		172.056	0.511278	0.07326
	173.192	0.552343	0.515219	0.479327	0.530117	0.619962	0.390062		173.192	0.514505	0.07684
	174.312	0.557892	0.514956	0.481395	0.525668	0.623478	0.400725		174.312	0.517352	0.07467
	175.432	0.545286	0.517635	0.475528	0.537366	0.62172	0.404192		175.432	0.516954	0.07298
	176.552	0.535017	0.50885	0.453235	0.543064	0.609201	0.395735		176.552	0.507517	0.07457
	177.672	0.553511	0.514912	0.443625	0.536016	0.610187	0.401985		177.672	0.510039	0.07577
	178.807	0.575899	0.508192	0.412057	0.550112	0.611559	0.393529		178.807	0.508558	0.08879
	179.943	0.524407	0.517547	0.427981	0.541015	0.613017	0.394474		179.943	0.503073	0.07953
	181.063	0.522607	0.509334	0.431612	0.533067	0.606242	0.394422		181.063	0.499547	0.0759
	182.199	0.517934	0.511705	0.433736	0.536766	0.605042	0.399622		182.199	0.500801	0.0739
	183.335	0.533168	0.509861	0.450665	0.549113	0.611302	0.378926		183.335	0.505506	0.08113
	184.455	0.551029	0.514385	0.431892	0.525718	0.617776	0.399674		184.455	0.506746	0.07972
	185.575	0.547087	0.50929	0.422896	0.536266	0.611173	0.381027		185.575	0.50129	0.08493
	186.695	0.536429	0.515219	0.440328	0.552712	0.597367	0.381027		186.695	0.503847	0.0793
	187.831	0.547476	0.511354	0.408202	0.549612	0.605599	0.38628		187.831	0.501421	0.08642
	188.951	0.534677	0.516361	0.413231	0.530917	0.598053	0.386227		188.951	0.496578	0.08055
	190.071	0.534336	0.512101	0.440552	0.532117	0.613145	0.377561		190.071	0.501635	0.08206
	191.207	0.551419	0.5103	0.400939	0.563709	0.605556	0.378769		191.207	0.501782	0.09213
	192.327	0.539884	0.512848	0.415577	0.561959	0.592737	0.392005		192.327	0.502502	0.08118
	193.463	0.544021	0.512979	0.414236	0.547113	0.600626	0.408026		193.463	0.5045	0.07765
	194.582	0.553365	0.511003	0.418371	0.534866	0.599125	0.401565		194.582	0.503049	0.07786
	195.702	0.552927	0.508104	0.408202	0.524619	0.596896	0.385072		195.702	0.49597	0.08295
	196.822	0.54407	0.501779	0.389317	0.555661	0.606886	0.402563		196.822	0.500046	0.08742
	197.942	0.556529	0.504239	0.375014	0.554911	0.608943	0.407921		197.942	0.501259	0.09186
	199.062	0.554728	0.504239	0.393228	0.550862	0.605814	0.400515		199.062	0.501564	0.08727
	200.182	0.55137	0.503624	0.403229	0.540165	0.603027	0.401618		200.182	0.500505	0.08237
	201.318	0.550494	0.505468	0.400156	0.548763	0.597024	0.387488		201.318	0.498232	0.086
	202.438	0.5466	0.500417	0.412504	0.549413	0.591322	0.390797		202.438	0.498509	0.08065
	203.558	0.538035	0.512891	0.412113	0.543664	0.606242	0.395787		203.558	0.501456	0.0817
	204.678	0.56417	0.50784	0.398536	0.548163	0.596081	0.39647		204.678	0.501877	0.0857
	205.814	0.559011	0.499363	0.43787	0.549862	0.58995	0.393161		205.814	0.50487	0.07641
	206.95	0.564559	0.494532	0.478433	0.56021	0.585834	0.398046		206.95	0.513602	0.07063
	208.07	0.574196	0.499583	0.448542	0.554411	0.593852	0.387541		208.07	0.509687	0.08001
	209.206	0.559449	0.505249	0.444575	0.555661	0.600497	0.380975		209.206	0.507734	0.08202
	210.342	0.564462	0.499495	0.432171	0.546213	0.597753	0.377823		210.342	0.502986	0.08405
	211.462	0.559838	0.491281	0.419321	0.543114	0.585063	0.380712		211.462	0.496555	0.08175
	212.597	0.554387	0.492291	0.442116	0.530667	0.598225	0.383601		212.597	0.500215	0.07811
	213.717	0.550591	0.492335	0.451056	0.52137	0.583905	0.378769		213.717	0.496338	0.07366
	214.837	0.576483	0.4897	0.439211	0.532167	0.589178	0.37236		214.837	0.49985	0.08358
	215.973	0.560179	0.485527	0.442228	0.516421	0.597753	0.378086		215.973	0.496699	0.07974
	217.109	0.572784	0.491677	0.445134	0.52142	0.583262	0.383233		217.109	0.499585	0.07668
	218.229	0.565484	0.483243	0.468656	0.544714	0.593123	0.375092		218.229	0.505052	0.07959
	219.349	0.561931	0.481047	0.434518	0.547113	0.590336	0.371835		219.349	0.497797	0.08398
	220.469	0.546795	0.489041	0.416806	0.543014	0.577002	0.367318		220.469	0.489996	0.08248
	221.589	0.547087	0.489129	0.4353	0.535866	0.57563	0.37588		221.589	0.493149	0.0757
	222.709	0.554533	0.481662	0.446307	0.540565	0.578889	0.359597		222.709	0.493592	0.08189
	223.829	0.549375	0.478192	0.42502	0.52047	0.584034	0.370312		223.829	0.4879	0.07995
	224.949	0.549521	0.48377	0.444966	0.533017	0.586606	0.364587		224.949	0.493744	0.08054
	226.069	0.554679	0.490798	0.431724	0.529268	0.588021	0.375827		226.069	0.495053	0.07951
	227.189	0.564365	0.481355	0.430663	0.539765	0.58532	0.363116		227.189	0.494097	0.08566
	228.309	0.557356	0.481355	0.430439	0.537416	0.580046	0.361698		228.309	0.491385	0.08362
	229.445	0.556188	0.479685	0.449939	0.517021	0.577645	0.368473		229.445	0.491492	0.0765
	230.581	0.576824	0.477665	0.460442	0.500375	0.587078	0.372098		230.581	0.495747	0.07975
	231.716	0.572492	0.471164	0.513912	0.532917	0.573401	0.361487		231.716	0.504229	0.07979
	232.852	0.589964	0.47828	0.481618	0.539815	0.581075	0.360647		232.852	0.505233	0.08523
	233.988	0.58719	0.478543	0.487093	0.530617	0.572243	0.367843		233.988	0.503922	0.0797
	235.108	0.600477	0.472087	0.443681	0.523419	0.592308	0.365795		235.108	0.499628	0.09069
	236.228	0.583199	0.479027	0.468432	0.51897	0.583519	0.370627		236.228	0.500629	0.08053
	237.348	0.572736	0.481442	0.439993	0.514821	0.585706	0.3659		237.348	0.493433	0.0831
	238.468	0.57147	0.466684	0.490949	0.508973	0.589307	0.357811		238.468	0.497532	0.08311
	239.588	0.58938	0.468441	0.452956	0.546313	0.592223	0.360227		239.588	0.50159	0.09096
	240.708	0.599503	0.47727	0.461336	0.529018	0.577131	0.353293		240.708	0.499592	0.08969
	241.828	0.57439	0.468705	0.458766	0.51762	0.584334	0.359019		241.828	0.493806	0.084
	242.948	0.586704	0.472131	0.488602	0.535416	0.583648	0.350509		242.948	0.502835	0.08829
	244.068	0.571519	0.475337	0.504749	0.529667	0.584548	0.343734		244.068	0.501592	0.08738
	245.188	0.595221	0.465542	0.465862	0.52057	0.563239	0.347305		245.188	0.492957	0.08816
	246.308	0.586996	0.467123	0.489105	0.524519	0.571171	0.365112		246.308	0.500671	0.08078
	247.428	0.581009	0.465938	0.472623	0.51862	0.558223	0.352926		247.428	0.491556	0.08175
	248.564	0.553852	0.462116	0.494636	0.511772	0.569842	0.340267		248.564	0.488748	0.08263
	249.684	0.589916	0.463214	0.483127	0.512472	0.569285	0.354764		249.684	0.495463	0.08444
	250.82	0.615078	0.459437	0.477763	0.51982	0.565212	0.344101		250.82	0.496902	0.0941
	251.94	0.566409	0.457065	0.48592	0.539565	0.569156	0.342105		251.94	0.49337	0.08656
	253.06	0.600964	0.458251	0.486758	0.530917	0.556594	0.349354		253.06	0.49714	0.08822
	254.18	0.581009	0.46585	0.482344	0.539765	0.565941	0.348618		254.18	0.497255	0.08584
	255.3	0.583102	0.474415	0.501285	0.528468	0.553807	0.355394		255.3	0.499412	0.08022
	256.419	0.596194	0.466465	0.497486	0.508473	0.570057	0.347988		256.419	0.497777	0.08768
	257.539	0.59634	0.458339	0.482065	0.487828	0.550249	0.348251		257.539	0.487179	0.08492
	258.659	0.602959	0.448807	0.511677	0.502824	0.551663	0.343734		258.659	0.493611	0.08968
	259.795	0.593469	0.462424	0.50704	0.51782	0.563754	0.35261		259.795	0.49952	0.08521
	260.915	0.607096	0.465674	0.475249	0.52007	0.559895	0.326872		260.915	0.492476	0.09683
	262.035	0.594637	0.467431	0.505755	0.524119	0.571471	0.336642		262.035	0.500009	0.09211
	263.171	0.603008	0.461457	0.503129	0.527968	0.564954	0.33244		263.171	0.498826	0.09505
	264.291	0.611768	0.462468	0.488881	0.512972	0.564826	0.334016		264.291	0.495822	0.09575
	265.427	0.599601	0.453639	0.531568	0.528318	0.564054	0.342998		265.427	0.503363	0.09225
	266.563	0.593663	0.456055	0.4862	0.536366	0.56877	0.338428		266.563	0.49658	0.09272
	267.683	0.606122	0.460227	0.484021	0.52122	0.576745	0.337535		267.683	0.497645	0.09571
	268.819	0.609432	0.449378	0.501397	0.51862	0.573444	0.329867		268.819	0.497023	0.09917
	269.939	0.588748	0.449466	0.509163	0.51982	0.571428	0.340004		269.939	0.496438	0.09114
	271.059	0.578673	0.457724	0.505364	0.524319	0.566669	0.328711		271.059	0.493577	0.0918
	272.194	0.595902	0.458427	0.511901	0.51937	0.563411	0.331337		272.194	0.496725	0.09364
	273.33	0.605684	0.4579	0.503688	0.511822	0.586177	0.327345		273.33	0.498769	0.10032
	274.45	0.594491	0.448105	0.503688	0.512122	0.56847	0.331863		274.45	0.493123	0.09429
	275.57	0.585584	0.450081	0.519164	0.511272	0.561782	0.324404		275.57	0.492048	0.09443
	276.706	0.598287	0.453244	0.509498	0.521519	0.555179	0.325034		276.706	0.493794	0.09574
	277.842	0.574439	0.454605	0.50771	0.504324	0.555351	0.321882		277.842	0.486385	0.09095
	278.962	0.580474	0.447841	0.520784	0.511722	0.561267	0.314004		278.962	0.489349	0.0974
	280.098	0.58792	0.44648	0.532573	0.513971	0.560881	0.319834		280.098	0.49361	0.09775
	281.234	0.558962	0.443844	0.507319	0.502924	0.538372	0.324509		281.234	0.479322	0.08532
	282.354	0.580328	0.449554	0.526595	0.504724	0.557451	0.318836		282.354	0.489581	0.09508
	283.474	0.583832	0.452541	0.523634	0.506923	0.554279	0.323616		283.474	0.490804	0.09321
	284.61	0.583248	0.454561	0.526372	0.490427	0.562639	0.31747		284.61	0.48912	0.09624
	285.73	0.593128	0.44828	0.536987	0.505523	0.551235	0.311797		285.73	0.491158	0.10032
	286.865	0.595756	0.445645	0.520952	0.524119	0.553893	0.322828		286.865	0.493866	0.09717

## Sheet: Fig. 4
	Fig.4a
	number of droplets												area of droplets (μm2)
		Exp 1	Exp 2	Exp 3	Exp 4	Exp 5	Exp 6			Average	SEM			Exp 1	Exp 2	Exp 3	Exp 4	Exp 5	Exp 6			Average	SEM
	no DNA	359	284	271	211	276	275		no DNA	279.333	19.2677		no DNA	4516.95	2759.62	2421.35	1583.6	2352.65	1921.5		no DNA	2592.61	419.776
	WT	433	426	424	427	478	436		WT	437.333	8.34133		WT	25497.3	25789.9	26184.3	28732.7	29943.6	27908.2		WT	27342.7	734.288
	Mut1	241	308	291	290	262	315		Mut1	284.5	11.4797		Mut1	5305.84	5035.64	4375.84	4845.42	5702.51	6665.74		Mut1	5321.83	324.297
	Mut2	387	381	306	399	386	413		Mut2	378.667	15.2767		Mut2	16730.2	16754.1	15581.3	19302.6	18717.2	18600.5		Mut2	17614.3	597.038
	Fig.4c
	time after bleach (s)	MAZ						CCND1-G4							time after bleach (s)	MAZ		CCND1-G4
		Exp 1	Exp 2	Exp 3	Exp 4	Exp 5	Exp 6	Exp 1	Exp 2	Exp 3	Exp 4	Exp 5	Exp 6			Average	SD	Average	SD
		1	1	1	1	1	1	1	1	1	1	1	1			1	0	1	0
		1	1	1	1	1	1	1	1	1	1	1	1			1	0	1	0
		1	1	1	1	1	1	1	1	1	1	1	1			1	0	1	0
	0	0	0.000227057	5.50603e-05	0	0	0	1.48879e-05	0.000163423	0.222978	0.00150993	0.00298412	0.0566792		0	4.7e-05	9.09e-05	0.022612	0.088847
	6.921	0.00240654	0.00991814	0.00893585	0.00182295	0.0115851	0.00121634	-0.0690973	-0.0653853	0.421814	-0.0563552	0.0268516	0.0121132		6.921	0.005981	0.004656	0.04499	0.189143
	13.779	0.0127445	0.0369356	0.0294537	0.0142141	0.0637208	0.00750713	-0.0699851	-0.0478971	0.600804	-0.0377641	0.172468	0.0139875		13.779	0.027429	0.02097	0.105269	0.258083
	21.31	0.0310962	0.0749993	0.0583179	0.0444082	0.163804	0.02105	-0.0690973	-0.0182966	0.710417	-0.0082378	0.303889	0.408187		21.31	0.065613	0.051788	0.221144	0.308353
	28.342	0.053863	0.121388	0.0939071	0.0859507	0.308157	0.0416857	-0.0612019	0.0219021	0.775074	0.0257708	0.426332	0.483297		28.342	0.117492	0.097688	0.278529	0.333315
	35.311	0.079253	0.169497	0.142261	0.146722	0.432466	0.0738052	-0.0420809	0.0669259	0.821454	0.0677647	0.517239	0.530112		35.311	0.174001	0.132357	0.326902	0.344381
	42.106	0.112797	0.22139	0.184458	0.202153	0.591439	0.110811	-0.0165587	0.121724	0.846886	0.113644	0.611018	0.578979		42.106	0.237175	0.179553	0.375949	0.348068
	49.027	0.143144	0.269973	0.233174	0.276862	0.700393	0.167758	0.0227747	0.173683	0.863753	0.146783	0.674129	0.620005		49.027	0.298551	0.204106	0.416855	0.344833
	55.869	0.168197	0.320886	0.275396	0.337802	0.768985	0.215213	0.0661959	0.225241	0.876644	0.182633	0.748137	0.621468		55.869	0.347746	0.216009	0.453386	0.337506
	62.838	0.193223	0.363891	0.313914	0.402322	0.860881	0.26842	0.115875	0.271511	0.884106	0.230312	0.789819	0.645833		62.838	0.400442	0.23715	0.489576	0.323925
	69.918	0.233185	0.40692	0.36839	0.468308	0.901227	0.305065	0.170501	0.344005	0.888451	0.313291	0.835209	0.652779		69.918	0.447182	0.236822	0.534039	0.299137
	76.744	0.265672	0.451502	0.41141	0.553991	0.953404	0.373095	0.240627	0.403844	0.888735	0.383608	0.8638	0.658438		76.744	0.501512	0.240704	0.573175	0.270742
	83.713	0.28492	0.495976	0.440015	0.587789	0.981558	0.405135	0.286698	0.457904	0.888525	0.413987	0.890376	0.672357		83.713	0.532566	0.241709	0.601641	0.255239
	90.65	0.308602	0.569065	0.489454	0.659489	0.994562	0.460297	0.338103	0.510498	0.886942	0.445678	0.903462	0.677688		90.65	0.580245	0.2343	0.627062	0.235152
	97.604	0.335514	0.605967	0.528362	0.683717	0.998206	0.510554	0.398111	0.556966	0.890089	0.533616	0.911592	0.682907		97.604	0.610387	0.222733	0.662214	0.205869
	104.461	0.35978	0.635546	0.563591	0.7336	0.999948	0.544684	0.451197	0.598143	0.889012	0.557566	0.922375	0.683028		104.461	0.639525	0.215309	0.683554	0.187833
	111.367	0.379559	0.673139	0.58472	0.789774	0.999821	0.583481	0.508724	0.64243	0.885476	0.603461	0.924699	0.678832		111.367	0.668415	0.210825	0.70727	0.163855
	118.177	0.412825	0.706736	0.621336	0.827986	1	0.652879	0.571957	0.668776	0.891775	0.605403	0.926759	0.668559		118.177	0.703627	0.198608	0.722205	0.150031
	125.162	0.442306	0.733454	0.645716	0.865727	1	0.700354	0.61611	0.699564	0.888603	0.709896	0.928323	0.68151		125.162	0.731259	0.190827	0.754001	0.124646
	131.988	0.452637	0.750662	0.69889	0.892847	1	0.718953	0.659264	0.731556	0.892041	0.711063	0.927985	0.691083		131.988	0.752332	0.187015	0.768832	0.112505
	138.909	0.476531	0.785403	0.712319	0.908293	1	0.746459	0.714367	0.762924	0.890432	0.748494	0.929291	0.679431		138.909	0.771501	0.180141	0.78749	0.099852
	145.942	0.513219	0.81011	0.72799	0.938719	1	0.792727	0.757433	0.754449	0.886733	0.771658	0.929072	0.688658		145.942	0.797128	0.171334	0.798	0.090824
	152.895	0.544963	0.843346	0.772274	0.940245	1	0.803838	0.777912	0.809204	0.886716	0.791989	0.929926	0.686924		152.895	0.817444	0.158461	0.813778	0.085656
	159.928	0.556027	0.855976	0.797057	0.955305	1	0.821928	0.795006	0.806039	0.882553	0.815431	0.929583	0.687981		159.928	0.831049	0.155873	0.819432	0.082691
	166.801	0.566702	0.87348	0.803613	0.969302	1	0.874218	0.829421	0.805101	0.88349	0.825591	0.93	0.697005		166.801	0.847886	0.155083	0.828435	0.078961
	173.723	0.592903	0.888124	0.837467	0.972524	1	0.888525	0.842631	0.844697	0.878368	0.850471	0.93	0.698347		173.723	0.863257	0.145362	0.840752	0.077166
	180.755	0.587306	0.90976	0.856935	0.982024	1	0.913467	0.868647	0.851327	0.881499	0.871347	0.929796	0.688036		180.755	0.874915	0.150241	0.848442	0.082925
	187.597	0.625555	0.912311	0.853014	0.984439	1	0.920454	0.893595	0.849112	0.885938	0.872882	0.92991	0.684394		187.597	0.882629	0.136687	0.852639	0.086586
	194.582	0.629721	0.920572	0.872942	0.991438	1	0.930924	0.902318	0.858465	0.876854	0.899767	0.929574	0.683316		194.582	0.890933	0.136404	0.858382	0.089107
	201.519	0.655268	0.934884	0.89879	0.992936	1	0.957719	0.912584	0.837367	0.882904	0.913714	0.929429	0.685051		201.519	0.9066	0.128701	0.860175	0.091776
	208.472	0.675114	0.949001	0.912429	0.994945	1	0.966624	0.919948	0.858305	0.874334	0.918511	0.929037	0.679062		208.472	0.916352	0.122457	0.863199	0.094518
	215.473	0.676675	0.959291	0.923421	0.999362	1	0.972392	0.922243	0.859448	0.873183	0.924363	0.929671	0.675791		215.473	0.921857	0.123438	0.864116	0.096826
	222.474	0.700506	0.96594	0.941225	0.999438	1	0.979187	0.925514	0.850227	0.877556	0.925489	0.929877	0.678297		222.474	0.931049	0.115082	0.864493	0.096708
	229.507	0.702118	0.97275	0.953864	0.99937	1	0.984254	0.926358	0.856862	0.873774	0.927747	0.929932	0.679564		229.507	0.935393	0.115593	0.865706	0.096379
	236.349	0.710605	0.976188	0.963465	0.998486	1	0.984153	0.928908	0.870676	0.872575	0.929358	0.929848	0.680729		236.349	0.938816	0.112645	0.868682	0.096328
	243.318	0.726133	0.983152	0.96751	0.999067	1	0.990625	0.929227	0.861218	0.86977	0.93	0.93	0.679795		243.318	0.944414	0.107604	0.866668	0.096847
	250.271	0.732943	0.98295	0.977681	0.99986	1	0.991417	0.928837	0.873717	0.867023	0.93	0.93	0.674454		250.271	0.947475	0.105479	0.867338	0.098874
	257.128	0.757263	0.988798	0.980359	0.999693	1	0.99262	0.929941	0.858139	0.867742	0.93	0.929477	0.68614		257.128	0.953122	0.096231	0.866906	0.094471
	264.113	0.745079	0.986684	0.986086	1	1	0.995744	0.93	0.868425	0.868081	0.93	0.93	0.69131		264.113	0.952266	0.101688	0.869636	0.092451
	271.019	0.772473	0.991762	0.98712	1	1	0.998321	0.93	0.870189	0.86585	0.93	0.929901	0.68838		271.019	0.958279	0.091172	0.869053	0.09358
	277.988	0.788857	0.993233	0.990454	1	1	0.99625	0.93	0.861356	0.865581	0.93	0.93	0.667607		277.988	0.961466	0.084644	0.864091	0.101634
	284.941	0.793382	0.993513	0.992951	1	1	0.99753	0.93	0.875857	0.865332	0.93	0.929992	0.685962		284.941	0.962896	0.083101	0.869524	0.094577
	291.926	0.799273	0.997058	0.996006	1	1	0.999424	0.93	0.880359	0.865083	0.93	0.929351	0.723468		291.926	0.965294	0.08135	0.876377	0.080102
	Fig.4d
	time after bleach (s)	no DNA						G4-WT						G4-Mut1						G4-Mut2							time after bleach (s)	no DNA		G4-WT		G4-Mut1		G4-Mut2
		Exp 1	Exp 2	Exp 3	Exp 4	Exp 5	Exp 6	Exp 1	Exp 2	Exp 3	Exp 4	Exp 5	Exp 6	Exp 1	Exp 2	Exp 3	Exp 4	Exp 5	Exp 6	Exp 1	Exp 2	Exp 3	Exp 4	Exp 5	Exp 6			Average	SD	Average	SD	Average	SD	Average	SD
		1	1	0.999995	1	1	1	1	1	1	1	1	1	1	1	1	1	1	1	1	1	1	1	1	1			1	2.29e-06	1	0	1	0	1	9.94e-08
		1	0.996062	0.966631	1	1	1	1	1	1	1	1	1	1	1	1	1	1	1	0.999057	1.00091	1.00047	1.00069	0.999204	0.999561			0.993782	0.013394	1	0	1	0	0.999981	0.000804
		1	0.990072	0.927902	0.999989	1	1	1	1	1	1	1	1	1	1	1	1	1	1	0.998946	0.999247	1.00215	1.00091	0.999268	0.9974			0.986327	0.028896	1	0	1	0	0.999653	0.001656
	0	0.006132	0.00386331	0.00419464	1.98551e-05	0.000132843	0.000217973	0	0.000227057	5.50603e-05	0	0	0	0.00425485	0.0363873	0.0276954	0.00785089	0.00493472	0.0188198	0.181666	0.103365	0.139481	0.274573	0.234353	0.0788132		0	0.002427	0.00264	4.7e-05	9.09e-05	0.016657	0.013301	0.168708	0.076013
	5.634	0.031787	0.0165464	0.107628	0.0118666	0.0239177	0.0156488	0.00240654	0.00991814	0.00893585	0.00182295	0.0115851	0.00121634	0.00941619	0.0686407	0.0488413	0.0109407	0.00681401	0.026899	0.264048	0.185156	0.224688	0.371879	0.349188	0.126559		5.634	0.034566	0.036488	0.005981	0.004656	0.028592	0.025181	0.253586	0.094759
	11.284	0.0784371	0.0324009	0.247535	0.0469593	0.0873811	0.0677836	0.0127445	0.0369356	0.0294537	0.0142141	0.0637208	0.00750713	0.016253	0.0963835	0.0730338	0.0169961	0.0108148	0.0392206	0.321279	0.220543	0.272123	0.420123	0.43771	0.151197		11.284	0.093416	0.078168	0.027429	0.02097	0.042117	0.035182	0.303829	0.112242
	17.326	0.114609	0.0398583	0.334792	0.0792624	0.136533	0.113229	0.0310962	0.0749993	0.0583179	0.0444082	0.163804	0.02105	0.0222637	0.133662	0.0986196	0.0197636	0.0127863	0.044996	0.367541	0.272838	0.308921	0.450326	0.526526	0.188003		17.326	0.136381	0.102914	0.065613	0.051788	0.055349	0.049568	0.352359	0.122789
	22.992	0.141612	0.0499467	0.384234	0.104831	0.173678	0.146747	0.053863	0.121388	0.0939071	0.0859507	0.308157	0.0416857	0.0331123	0.148241	0.135115	0.0262444	0.0179745	0.0598788	0.410876	0.298137	0.341444	0.468603	0.567526	0.214695		22.992	0.166841	0.114766	0.117492	0.097688	0.070094	0.057351	0.383547	0.126022
	28.705	0.172003	0.0523746	0.417193	0.123886	0.199969	0.172086	0.079253	0.169497	0.142261	0.146722	0.432466	0.0738052	0.0434181	0.187277	0.153836	0.0299205	0.0244008	0.069861	0.452073	0.325083	0.368435	0.499501	0.618961	0.249927		28.705	0.189585	0.123022	0.174001	0.132357	0.084786	0.069084	0.418997	0.132304
	34.371	0.20758	0.0579619	0.442172	0.137857	0.216762	0.191411	0.112797	0.22139	0.184458	0.202153	0.591439	0.110811	0.0483174	0.210257	0.182765	0.0344758	0.0306269	0.0767531	0.498386	0.346235	0.404596	0.524007	0.664668	0.270866		34.371	0.208957	0.128542	0.237175	0.179553	0.097199	0.079091	0.45146	0.140574
	40.069	0.270964	0.064175	0.460694	0.155375	0.240602	0.208843	0.143144	0.269973	0.233174	0.276862	0.700393	0.167758	0.0583245	0.217417	0.206926	0.0405036	0.0371764	0.0824531	0.536596	0.406545	0.433216	0.545915	0.691712	0.294301		40.069	0.233442	0.133006	0.298551	0.204106	0.107133	0.083001	0.484714	0.137336
	45.703	0.26627	0.0627955	0.467227	0.161787	0.247588	0.219726	0.168197	0.320886	0.275396	0.337802	0.768985	0.215213	0.0601768	0.239197	0.221051	0.0430331	0.0360433	0.0953085	0.569098	0.444066	0.470179	0.558927	0.713622	0.337079		45.703	0.237566	0.134368	0.347746	0.216009	0.115802	0.091076	0.515495	0.128842
	51.368	0.2915	0.0600837	0.475714	0.169279	0.259909	0.227899	0.193223	0.363891	0.313914	0.402322	0.860881	0.26842	0.0718627	0.265233	0.246539	0.0481072	0.0483652	0.104012	0.599628	0.493898	0.489589	0.584791	0.776377	0.352963		51.368	0.247397	0.138419	0.400442	0.23715	0.130686	0.09929	0.549541	0.141802
	57.066	0.301736	0.0717249	0.48155	0.180053	0.274536	0.240052	0.233185	0.40692	0.36839	0.468308	0.901227	0.305065	0.0821478	0.294393	0.265678	0.0488426	0.0463653	0.120857	0.627867	0.522313	0.517528	0.59377	0.789652	0.325258		57.066	0.258275	0.13657	0.447182	0.236822	0.143047	0.109879	0.562731	0.15282
	62.7	0.30569	0.0629423	0.482795	0.186021	0.27874	0.24701	0.265672	0.451502	0.41141	0.553991	0.953404	0.373095	0.0947485	0.297368	0.279591	0.0550013	0.0528053	0.121909	0.659469	0.513492	0.54208	0.624215	0.800932	0.385674		62.7	0.260533	0.138959	0.501512	0.240704	0.150237	0.110294	0.587644	0.141672
	68.684	0.306536	0.0655083	0.488636	0.186481	0.287357	0.252998	0.28492	0.495976	0.440015	0.587789	0.981558	0.405135	0.0995385	0.305255	0.290578	0.0605686	0.0540887	0.128669	0.682956	0.552507	0.557179	0.636802	0.827787	0.400568		68.684	0.264586	0.140245	0.532566	0.241709	0.15645	0.112974	0.609633	0.143825
	74.333	0.33224	0.0602806	0.492319	0.190169	0.289531	0.257867	0.308602	0.569065	0.489454	0.659489	0.994562	0.460297	0.107637	0.31965	0.300299	0.0586902	0.0580733	0.137226	0.702406	0.612429	0.562944	0.632242	0.84119	0.413807		74.333	0.270401	0.144349	0.580245	0.2343	0.163596	0.11748	0.627503	0.142377
	80.047	0.351901	0.0618068	0.49046	0.193884	0.294719	0.261346	0.335514	0.605967	0.528362	0.683717	0.998206	0.510554	0.11371	0.326419	0.306382	0.057003	0.0639173	0.152742	0.73132	0.591759	0.589302	0.651894	0.844353	0.441496		80.047	0.275686	0.144873	0.610387	0.222733	0.170029	0.11879	0.641687	0.137496
	85.76	0.344333	0.0636679	0.495806	0.198817	0.294438	0.263633	0.35978	0.635546	0.563591	0.7336	0.999948	0.544684	0.123476	0.320313	0.30711	0.0711569	0.0684322	0.15734	0.74325	0.616956	0.605697	0.654159	0.858891	0.428525		85.76	0.276783	0.144579	0.639525	0.215309	0.174638	0.112849	0.651246	0.14453
	91.49	0.333298	0.0642453	0.496578	0.203174	0.299002	0.268169	0.379559	0.673139	0.58472	0.789774	0.999821	0.583481	0.134409	0.31994	0.352649	0.0734433	0.071392	0.165827	0.760969	0.616142	0.623864	0.668136	0.865307	0.469005		91.49	0.277411	0.14329	0.668415	0.210825	0.186277	0.122134	0.667237	0.135504
	97.14	0.360078	0.0606538	0.493379	0.207038	0.302182	0.270157	0.412825	0.706736	0.621336	0.827986	1	0.652879	0.133996	0.328065	0.35353	0.0748167	0.0743114	0.173013	0.774012	0.708334	0.640362	0.661142	0.87197	0.493035		97.14	0.282248	0.145559	0.703627	0.198608	0.189622	0.12319	0.691476	0.128519
	102.853	0.357687	0.0648203	0.492166	0.207312	0.308109	0.270089	0.442306	0.733454	0.645716	0.865727	1	0.700354	0.144744	0.318699	0.370444	0.0818472	0.0826306	0.156181	0.787343	0.69922	0.652051	0.680872	0.872472	0.510523		102.853	0.283364	0.143844	0.731259	0.190827	0.192424	0.122886	0.700413	0.123241
	108.487	0.371346	0.0696743	0.491599	0.211613	0.305737	0.271519	0.452637	0.750662	0.69889	0.892847	1	0.718953	0.153883	0.351528	0.379729	0.0910083	0.081323	0.172134	0.799328	0.699018	0.657521	0.680908	0.884215	0.535415		108.487	0.286915	0.143164	0.752332	0.187015	0.204934	0.129602	0.709401	0.12044
	114.169	0.35577	0.0634715	0.488246	0.212245	0.307876	0.274434	0.476531	0.785403	0.712319	0.908293	1	0.746459	0.1521	0.317388	0.382375	0.085657	0.0855102	0.176422	0.81296	0.733147	0.675276	0.72007	0.891246	0.527355		114.169	0.283674	0.142345	0.771501	0.180141	0.199909	0.123347	0.726676	0.124084
	119.85	0.35701	0.0611171	0.48702	0.210558	0.309457	0.27562	0.513219	0.81011	0.72799	0.938719	1	0.792727	0.160498	0.326094	0.392767	0.0926576	0.095583	0.187656	0.826046	0.748784	0.678998	0.701799	0.886078	0.547596		119.85	0.283464	0.143063	0.797128	0.171334	0.209209	0.123845	0.73155	0.11882
	125.484	0.358138	0.0577644	0.482856	0.212467	0.311678	0.272197	0.544963	0.843346	0.772274	0.940245	1	0.803838	0.171398	0.343566	0.40006	0.0860554	0.100699	0.177544	0.839133	0.733245	0.680142	0.712955	0.893445	0.543471		125.484	0.282517	0.142991	0.817444	0.158461	0.21322	0.129424	0.733732	0.123386
	131.134	0.359818	0.0627971	0.481795	0.210162	0.313273	0.277665	0.556027	0.855976	0.797057	0.955305	1	0.821928	0.169351	0.347127	0.3913	0.0904786	0.104785	0.198316	0.835917	0.738924	0.694179	0.696675	0.894958	0.583978		131.134	0.284252	0.141528	0.831049	0.155873	0.216893	0.125326	0.740772	0.110931
	136.832	0.369522	0.0602275	0.480552	0.212157	0.313184	0.278913	0.566702	0.87348	0.803613	0.969302	1	0.874218	0.170331	0.342582	0.433435	0.0895073	0.10402	0.191509	0.84683	0.742749	0.717989	0.737122	0.900953	0.580913		136.832	0.285759	0.142858	0.847886	0.155083	0.221897	0.137344	0.754426	0.111246
	142.45	0.367172	0.0574934	0.478431	0.213936	0.312484	0.276408	0.592903	0.888124	0.837467	0.972524	1	0.888525	0.178535	0.35135	0.432359	0.0987617	0.112575	0.206273	0.859324	0.772206	0.72639	0.740029	0.904575	0.581804		142.45	0.284321	0.142691	0.863257	0.145362	0.229976	0.134089	0.764055	0.113225
	148.116	0.352431	0.0623564	0.475036	0.214571	0.315333	0.277831	0.587306	0.90976	0.856935	0.982024	1	0.913467	0.180424	0.348871	0.436053	0.0972096	0.1186	0.205612	0.86615	0.76586	0.74309	0.73264	0.906884	0.608424		148.116	0.282926	0.138663	0.874915	0.150241	0.231128	0.133923	0.770508	0.106042
	153.781	0.376013	0.0523186	0.473542	0.21341	0.313987	0.282394	0.625555	0.912311	0.853014	0.984439	1	0.920454	0.198963	0.335615	0.443991	0.102864	0.128442	0.218965	0.869922	0.850721	0.754495	0.754247	0.903662	0.625759		153.781	0.285278	0.144183	0.882629	0.136687	0.23814	0.129701	0.793134	0.102419
	159.399	0.359347	0.0521679	0.468054	0.216327	0.316921	0.279567	0.629721	0.920572	0.872942	0.991438	1	0.930924	0.20007	0.346501	0.467583	0.100936	0.133645	0.209992	0.869676	0.863624	0.744184	0.772947	0.907418	0.624688		159.399	0.282064	0.140684	0.890933	0.136404	0.243121	0.138725	0.79709	0.104854
	165.065	0.375594	0.0502576	0.469222	0.216137	0.316831	0.28497	0.655268	0.934884	0.89879	0.992936	1	0.957719	0.191298	0.338513	0.469913	0.0969034	0.144242	0.199326	0.876534	0.849085	0.757617	0.768278	0.910841	0.649261		165.065	0.285502	0.143529	0.9066	0.128701	0.240033	0.138735	0.801936	0.095974
	170.747	0.35785	0.0525632	0.465507	0.215988	0.320474	0.284396	0.675114	0.949001	0.912429	0.994945	1	0.966624	0.193465	0.338299	0.48131	0.0888163	0.136825	0.204297	0.879057	0.829145	0.766525	0.772824	0.910845	0.639756		170.747	0.282796	0.139935	0.916352	0.122457	0.240502	0.144799	0.799692	0.096874
	176.413	0.360202	0.0510147	0.458903	0.215347	0.318547	0.286781	0.676675	0.959291	0.923421	0.999362	1	0.972392	0.192717	0.351508	0.456462	0.0938988	0.143812	0.205969	0.889508	0.835664	0.779155	0.781353	0.906284	0.642121		176.413	0.281799	0.138972	0.921857	0.123438	0.240728	0.136586	0.805681	0.096015
	182.047	0.357897	0.0565761	0.457333	0.216136	0.317429	0.281344	0.700506	0.96594	0.941225	0.999438	1	0.979187	0.214244	0.340497	0.477514	0.0939935	0.146327	0.213742	0.891734	0.816932	0.787601	0.789834	0.915119	0.654502		182.047	0.281119	0.136314	0.931049	0.115082	0.24772	0.139714	0.809287	0.092589
	187.697	0.363185	0.0512707	0.450888	0.215179	0.317159	0.28359	0.702118	0.97275	0.953864	0.99937	1	0.984254	0.214654	0.306111	0.482938	0.0940838	0.148113	0.199855	0.891767	0.872975	0.79123	0.796684	0.90938	0.657875		187.697	0.280212	0.137138	0.935393	0.115593	0.240959	0.138111	0.819985	0.093383
	193.378	0.363738	0.0503578	0.446627	0.216381	0.314672	0.279829	0.710605	0.976188	0.963465	0.998486	1	0.984153	0.218895	0.355844	0.505704	0.0974015	0.148661	0.21077	0.899697	0.887054	0.791797	0.788007	0.909224	0.673087		193.378	0.278601	0.136198	0.938816	0.112645	0.256213	0.149945	0.824811	0.09173
	198.996	0.368125	0.0471614	0.440235	0.215095	0.315739	0.281945	0.726133	0.983152	0.96751	0.999067	1	0.990625	0.220221	0.342482	0.49479	0.0986903	0.149015	0.224632	0.903365	0.871198	0.800574	0.776441	0.911711	0.687141		198.996	0.27805	0.136474	0.944414	0.107604	0.254972	0.143492	0.825072	0.086895
	204.726	0.370947	0.0477652	0.436527	0.217356	0.315282	0.279847	0.732943	0.98295	0.977681	0.99986	1	0.991417	0.226281	0.353946	0.492679	0.102959	0.157395	0.227052	0.900924	0.874521	0.807617	0.792257	0.910652	0.688008		204.726	0.277954	0.135535	0.947475	0.105479	0.260052	0.141688	0.828997	0.084378
	210.439	0.363574	0.0486924	0.429257	0.21726	0.318394	0.282171	0.757263	0.988798	0.980359	0.999693	1	0.99262	0.232292	0.33349	0.476048	0.0976006	0.153111	0.232645	0.904448	0.808198	0.815457	0.814025	0.913446	0.686739		210.439	0.276558	0.132747	0.953122	0.096231	0.254198	0.135048	0.823719	0.08214
	216.121	0.359473	0.0467977	0.430294	0.217103	0.318	0.281006	0.745079	0.986684	0.986086	1	1	0.995744	0.243108	0.348008	0.508517	0.0965037	0.161748	0.230501	0.905656	0.870327	0.819567	0.815872	0.910784	0.687366		216.121	0.275445	0.133089	0.952266	0.101688	0.264731	0.146227	0.834929	0.082925
	221.787	0.356845	0.0494517	0.427828	0.216628	0.31944	0.278968	0.772473	0.991762	0.98712	1	1	0.998321	0.240931	0.366374	0.495247	0.0986083	0.150378	0.22799	0.908732	0.86732	0.820401	0.823651	0.913154	0.699747		221.787	0.27486	0.131396	0.958279	0.091172	0.263255	0.145634	0.838834	0.078913
	227.5	0.356466	0.0477981	0.421283	0.215231	0.317929	0.285061	0.788857	0.993233	0.990454	1	1	0.99625	0.240916	0.366986	0.51822	0.0960073	0.155011	0.227017	0.910875	0.845493	0.823767	0.825148	0.908153	0.698192		227.5	0.273961	0.130511	0.961466	0.084644	0.26736	0.15308	0.835271	0.077663
	233.166	0.360716	0.0469139	0.420081	0.216149	0.317086	0.280204	0.793382	0.993513	0.992951	1	1	0.99753	0.250591	0.399634	0.500417	0.0877321	0.155534	0.219198	0.911838	0.888892	0.825542	0.829477	0.914368	0.70874		233.166	0.273525	0.130895	0.962896	0.083101	0.268851	0.154383	0.846476	0.077948
	238.847	0.364351	0.0481756	0.414666	0.21537	0.314895	0.283303	0.799273	0.997058	0.996006	1	1	0.999424	0.252124	0.350724	0.484055	0.0796271	0.157619	0.230883	0.910953	0.850634	0.826363	0.830662	0.911167	0.719101		238.847	0.27346	0.129724	0.965294	0.08135	0.259172	0.143076	0.84148	0.070836
	244.513	0.34449	0.0450172	0.412697	0.213446	0.313069	0.27813	0.805164	0.998427	0.998922	1	1	0.99923	0.240818	0.370389	0.498612	0.0901912	0.149735	0.210702	0.918859	0.822671	0.836756	0.840855	0.917548	0.723456		244.513	0.267808	0.127765	0.966957	0.079265	0.260075	0.150275	0.843357	0.072193
	250.227	0.345502	0.0421322	0.407808	0.214937	0.312268	0.27932	0.822573	1	1	1	1	1	0.250632	0.378578	0.486604	0.091436	0.157144	0.220518	0.915819	0.888547	0.838505	0.853085	0.917741	0.714327		250.227	0.266994	0.127645	0.970429	0.0724344	0.264152	0.145566	0.854671	0.075927
	255.94	0.348542	0.0436414	0.399375	0.213126	0.315295	0.279298	0.838583	1	1	1	1	1	0.260332	0.377793	0.487796	0.0852701	0.158175	0.219298	0.916019	0.892215	0.837581	0.842082	0.917548	0.721307		255.94	0.266546	0.126052	0.973097	0.0658984	0.264777	0.147095	0.854459	0.073977
	261.622	0.347067	0.045015	0.399637	0.21388	0.311113	0.278059	0.844593	1	1	1	1	1	0.254464	0.400946	0.495028	0.092244	0.162636	0.207009	0.918289	0.892404	0.844171	0.84689	0.915377	0.734405		261.622	0.265795	0.125029	0.974099	0.0634448	0.268721	0.151729	0.858589	0.068846
	267.288	0.348992	0.039246	0.395785	0.213475	0.316492	0.276276	0.875602	1	1	1	1	1	0.248173	0.399381	0.452637	0.0923	0.154616	0.200732	0.920817	0.867612	0.855444	0.850288	0.912705	0.723675		267.288	0.265044	0.126931	0.979267	0.0507851	0.257973	0.140992	0.85509	0.070837
	272.969	0.350835	0.041681	0.390215	0.215962	0.312797	0.278402	0.880612	1	1	1	1	1	0.249373	0.400938	0.463891	0.0865127	0.165339	0.21551	0.920142	0.890116	0.852337	0.849764	0.915377	0.728314		272.969	0.264982	0.124729	0.980102	0.0487398	0.263594	0.143184	0.859342	0.070842
	278.635	0.352391	0.0424853	0.38842	0.213729	0.315446	0.277984	0.897622	1	1	1	1	1	0.256737	0.419681	0.444003	0.0908116	0.170458	0.21085	0.919024	0.891887	0.847389	0.843913	0.907667	0.735422		278.635	0.265076	0.124679	0.982937	0.0417955	0.265423	0.140177	0.85755	0.067341
	284.317	0.329265	0.0407399	0.382446	0.212271	0.315821	0.276054	0.918632	1	1	1	1	1	0.24959	0.421366	0.465147	0.0923756	0.164225	0.216106	0.922054	0.875142	0.850164	0.853322	0.894613	0.738647		284.317	0.259433	0.121256	0.986439	0.0332182	0.268135	0.14631	0.855657	0.063297
	289.935	0.340373	0.0412384	0.377291	0.214766	0.312961	0.275536	0.931642	1	1	1	1	1	0.27054	0.417032	0.465642	0.0984334	0.156797	0.225902	0.920731	0.888352	0.84903	0.860546	0.907791	0.730963		289.935	0.260361	0.120967	0.988607	0.027907	0.272391	0.14426	0.859569	0.068624
	295.601	0.32985	0.0373752	0.375618	0.213698	0.309461	0.275455	0.940652	1	1	1	1	1	0.29149	0.41671	0.479903	0.09165	0.149369	0.237878	0.922551	0.883796	0.851622	0.858058	0.909238	0.737921		295.601	0.25691	0.120483	0.990109	0.0242287	0.277833	0.150379	0.860531	0.06615
	301.25	0.326982	0.0365434	0.368963	0.212511	0.308835	0.276265	0.951662	1	1	1	1	1	0.31244	0.415385	0.490723	0.0859626	0.141941	0.212035	0.921964	0.884333	0.857359	0.85603	0.902921	0.737557		301.25	0.255017	0.119204	0.991944	0.0197339	0.276414	0.158138	0.860027	0.065252
	Fig.4e
	time after bleach (s)	G4-WT						G4-Mut1						G4-Mut2							time after bleach (s)	G4-WT		G4-Mut1		G4-Mut2
		Exp 1	Exp 2	Exp 3	Exp 4	Exp 5	Exp 6	Exp 1	Exp 2	Exp 3	Exp 4	Exp 5	Exp 6	Exp 1	Exp 2	Exp 3	Exp 4	Exp 5	Exp 6			Average	SD	Average	SD	Average	SD
		1.00003	1	1	1	1	1	1	1	1	1	1	1	1	1	1	1	1	1			1	1.13102e-05	1	6.6541e-09	1	3.50553e-11
		1.01166	0.977082	1.02898	0.991992	1.07173	0.956199	1.01199	0.920695	1.01282	0.947085	0.929797	0.988513	0.975814	1.00004	0.977348	0.99824	1.0043	0.969198			0.977082	0.0409693	0.96848	0.0137421	0.987491	0.0150308
		0.999808	0.995926	1.03398	1.00426	0.961516	0.976542	1.00089	0.83644	1.02098	0.770973	0.947387	0.964629	0.976818	0.995865	0.9963	0.996245	0.968098	0.873781			0.995926	0.0248617	0.92355	0.0328625	0.967851	0.0476023
	0	0.318328	0.309096	0.329756	0.316472	0.27724	0.303518	0.175209	0.180492	0.375717	0.120837	0.125306	0.333976	0.229738	0.207606	0.215092	0.227114	0.22444	0.198437		0	0.309096	0.0179577	0.21859	0.036391	0.217071	0.0122993
	6.66667	0.42301	0.576568	0.555301	0.541676	0.439014	0.456668	0.30969	0.279356	0.421094	0.0612023	0.281159	0.651509	0.340153	0.341707	0.381367	0.360442	0.455801	0.291824		6.66667	0.476568	0.0665914	0.334	0.0648391	0.361882	0.0547537
	13.32	0.504403	0.57426	0.733588	0.598371	0.45186	0.483753	0.341992	0.29168	0.469656	0.110141	0.3231	0.674538	0.427148	0.434179	0.477852	0.45314	0.545577	0.397945		13.32	0.57426	0.102348	0.36852	0.0631235	0.455973	0.0513587
	20	0.531211	0.668631	0.79713	0.696361	0.621739	0.489917	0.371511	0.301825	0.470346	0.185415	0.342985	0.667814	0.467733	0.418911	0.501439	0.472541	0.563592	0.468809		20	0.668631	0.112406	0.38998	0.054938	0.482171	0.0479212
	26.6667	0.583341	0.679832	0.773529	0.732636	0.653539	0.506669	0.363336	0.308281	0.462044	0.225072	0.374687	0.690031	0.529051	0.454778	0.511582	0.532028	0.54927	0.508832		26.6667	0.679832	0.0978086	0.40391	0.0535149	0.514257	0.0326645
	33.32	0.672528	0.705634	0.799293	0.774171	0.663402	0.491763	0.337055	0.306625	0.492954	0.292967	0.395376	0.663129	0.533825	0.489432	0.527029	0.524151	0.593138	0.472637		33.32	0.705634	0.108996	0.43468	0.047315	0.523369	0.0417526
	40	0.754987	0.787224	0.81365	0.794755	0.657762	0.536292	0.313529	0.350127	0.527749	0.332921	0.446532	0.689292	0.585023	0.5421	0.556758	0.577094	0.591804	0.536545		40	0.787224	0.107352	0.45336	0.0483871	0.564887	0.0230982
	46.6667	0.770695	0.811116	0.811666	0.831223	0.700569	0.631478	0.358248	0.441313	0.566253	0.336306	0.471085	0.691126	0.608334	0.563984	0.56968	0.61622	0.661724	0.572627		46.6667	0.811116	0.0781252	0.49239	0.0444773	0.598762	0.0376799
	53.32	0.772862	0.836186	0.859667	0.869849	0.742286	0.740555	0.451502	0.540165	0.585834	0.409195	0.489142	0.640203	0.674166	0.590146	0.611075	0.646794	0.665072	0.641609		53.32	0.836186	0.058776	0.51934	0.0287165	0.638144	0.0320813
	Fig.4f
	time after bleach (s)	ds-CCND1-M												ds-CCND1												CCND1-G4													time after bleach (s)	ds-CCND1-M				ds-CCND1				CCND1-G4
		MAZ						DNA						MAZ						DNA						MAZ						DNA								MAZ		DNA		MAZ		DNA		MAZ
		Exp 1	Exp 2	Exp 3	Exp 4	Exp 5	Exp 6	Exp 1	Exp 2	Exp 3	Exp 4	Exp 5	Exp 6	Exp 1	Exp 2	Exp 3	Exp 4	Exp 5	Exp 6	Exp 1	Exp 2	Exp 3	Exp 4	Exp 5	Exp 6	Exp 1	Exp 2	Exp 3	Exp 4	Exp 5	Exp 6	Exp 1	Exp 2	Exp 3	Exp 4	Exp 5	Exp 6			Average	SD	Average	SD	Average	SD	Average	SD	Average	SD
		1.00089	1	1	1	1	1	0	0	0	0	0	0	1	1	1	1	1	1	1	1	1	1	1	1	1	1	1	1	1	1	1	1	1	1	1	1			1.00015	0.000362	0	0	1	0	1	0	1	0
		0.962685	1	1.06093	1.0752	1.01796	1	0	0	0	0	0	0	1	1	1	1	1	1	1	1	1	1	1	1	1	1	1	1	1	1	1	1	1	1	1	1			1.01946	0.041976	0	0	1	0	1	0	1	0
		0.990782	1	1.09405	1.07165	1.0283	1	0	0	0	0	0	0	1	1	1	1	1	1	1	1	1	1	1	1	1	1	1	1	1	1	1	1	1	1	1	1			1.0308	0.042837	0	0	1	0	1	0	1	0
	0	0.0751495	0.0549189	0.11027	0.050601	0.00875802	0.0483515	0	0	0	0	0	0	0.106365	0.000242809	0.000419674	0.000840622	8.59921e-06	0.000234098	2.44042e-05	0.0720773	0.0136095	0.013464	0.0306595	0.00868714	0	0.000227057	5.50603e-05	0	0	0	1.48879e-05	0.000163423	0.222978	0.00150993	0.00298412	0.0566792		0	0.058008	0.033491	0	0	0.018018	0.043282	0.023087	0.025996	4.7e-05	9.09e-05
	6.921	0.149258	0.00688574	0.156139	0.0865084	0.0549728	0.0552515	0	0	0	0	0	0	0.305141	0.0102992	0.0101393	0.0184466	0.00188502	0.00808985	0.00198981	0.239098	0.0871912	0.0943573	0.126372	0.0759112	0.00240654	0.00991814	0.00893585	0.00182295	0.0115851	0.00121634	-0.0690973	-0.0653853	0.421814	-0.0563552	0.0268516	0.0121132		6.921	0.084836	0.058447	0	0	0.059	0.1207	0.104153	0.077875	0.005981	0.004656
	13.779	0.182436	0.0405597	0.226873	0.0655288	0.0462147	0.106263	0	0	0	0	0	0	0.462207	0.0354125	0.0345153	0.0555068	0.0128515	0.028222	0.00640039	0.376581	0.166217	0.1779	0.20696	0.152296	0.0127445	0.0369356	0.0294537	0.0142141	0.0637208	0.00750713	-0.0699851	-0.0478971	0.600804	-0.0377641	0.172468	0.0139875		13.779	0.111313	0.077173	0	0	0.104786	0.175638	0.181059	0.118712	0.027429	0.02097
	21.31	0.184297	0.147582	0.209344	0.101517	0.063236	0.111349	0	0	0	0	0	0	0.579231	0.0677602	0.0637928	0.100673	0.0278663	0.0627742	0.0142775	0.47781	0.239003	0.239846	0.271659	0.218722	0.0310962	0.0749993	0.0583179	0.0444082	0.163804	0.02105	-0.0690973	-0.0182966	0.710417	-0.0082378	0.303889	0.408187		21.31	0.136221	0.054657	0	0	0.150349	0.211372	0.243553	0.14757	0.065613	0.051788
	28.342	0.171584	0.218601	0.242394	0.115557	0.0629886	0.188242	0	0	0	0	0	0	0.666311	0.10921	0.0984301	0.158585	0.0529674	0.102789	0.0234883	0.54702	0.297759	0.29639	0.318536	0.270283	0.053863	0.121388	0.0939071	0.0859507	0.308157	0.0416857	-0.0612019	0.0219021	0.775074	0.0257708	0.426332	0.483297		28.342	0.166561	0.066757	0	0	0.198049	0.231847	0.292246	0.16635	0.117492	0.097688
	35.311	0.191163	0.275356	0.225405	0.13113	0.0693716	0.242351	0	0	0	0	0	0	0.747486	0.140086	0.131881	0.215872	0.0796894	0.142354	0.0362214	0.599986	0.351127	0.337086	0.352945	0.31206	0.079253	0.169497	0.142261	0.146722	0.432466	0.0738052	-0.0420809	0.0669259	0.821454	0.0677647	0.517239	0.530112		35.311	0.18913	0.076542	0	0	0.242895	0.25099	0.331571	0.179181	0.174001	0.132357
	42.106	0.225094	0.326947	0.259846	0.122174	0.0812469	0.27886	0	0	0	0	0	0	0.787052	0.180552	0.165532	0.261419	0.104827	0.188118	0.0509328	0.637548	0.390804	0.362009	0.379626	0.347521	0.112797	0.22139	0.184458	0.202153	0.591439	0.110811	-0.0165587	0.121724	0.846886	0.113644	0.611018	0.578979		42.106	0.215695	0.095107	0	0	0.28125	0.252808	0.361407	0.186567	0.237175	0.179553
	49.027	0.211096	0.351303	0.269421	0.13573	0.0951509	0.31387	0	0	0	0	0	0	0.82264	0.211262	0.208864	0.311669	0.132951	0.23276	0.0626392	0.672084	0.427313	0.383639	0.400057	0.374132	0.143144	0.269973	0.233174	0.276862	0.700393	0.167758	0.0227747	0.173683	0.863753	0.146783	0.674129	0.620005		49.027	0.229428	0.100726	0	0	0.320024	0.25278	0.386644	0.194141	0.298551	0.204106
	55.869	0.239225	0.375801	0.267181	0.156709	0.0942602	0.335108	0	0	0	0	0	0	0.851924	0.256158	0.225052	0.356182	0.16288	0.2701	0.0819324	0.692213	0.447833	0.395409	0.415852	0.389112	0.168197	0.320886	0.275396	0.337802	0.768985	0.215213	0.0661959	0.225241	0.876644	0.182633	0.748137	0.621468		55.869	0.244714	0.106086	0	0	0.353716	0.252071	0.403725	0.1945	0.347746	0.216009
	62.838	0.227885	0.395794	0.298764	0.1346	0.105888	0.340757	0	0	0	0	0	0	0.87304	0.278032	0.258346	0.405976	0.187499	0.312406	0.103676	0.708067	0.470029	0.403875	0.429622	0.408192	0.193223	0.363891	0.313914	0.402322	0.860881	0.26842	0.115875	0.271511	0.884106	0.230312	0.789819	0.645833		62.838	0.250615	0.115276	0	0	0.385883	0.24915	0.420577	0.192892	0.400442	0.23715
	69.918	0.246357	0.398412	0.318224	0.157516	0.140178	0.351052	0	0	0	0	0	0	0.882933	0.306304	0.288954	0.453121	0.221321	0.34871	0.114701	0.722506	0.492824	0.417066	0.435179	0.418401	0.233185	0.40692	0.36839	0.468308	0.901227	0.305065	0.170501	0.344005	0.888451	0.313291	0.835209	0.652779		69.918	0.268623	0.105298	0	0	0.41689	0.240833	0.433446	0.194514	0.447182	0.236822
	76.744	0.254507	0.408981	0.30471	0.168652	0.123652	0.358132	0	0	0	0	0	0	0.902844	0.358384	0.32713	0.495179	0.244187	0.397058	0.124126	0.727791	0.507194	0.425301	0.441014	0.429857	0.265672	0.451502	0.41141	0.553991	0.953404	0.373095	0.240627	0.403844	0.888735	0.383608	0.8638	0.658438		76.744	0.269772	0.109742	0	0	0.45413	0.234801	0.442547	0.193596	0.501512	0.240704
	83.713	0.251008	0.415148	0.304633	0.130969	0.173627	0.369932	0	0	0	0	0	0	0.909232	0.372419	0.348895	0.531866	0.27198	0.427707	0.142234	0.733255	0.523329	0.43312	0.445169	0.433385	0.28492	0.495976	0.440015	0.587789	0.981558	0.405135	0.286698	0.457904	0.888525	0.413987	0.890376	0.672357		83.713	0.274219	0.110567	0	0	0.477017	0.228756	0.451749	0.190208	0.532566	0.241709
	90.65	0.244673	0.417238	0.323398	0.184951	0.167541	0.372024	0	0	0	0	0	0	0.92149	0.402807	0.396161	0.576189	0.292956	0.457645	0.163754	0.744713	0.533951	0.441437	0.447464	0.441691	0.308602	0.569065	0.489454	0.659489	0.994562	0.460297	0.338103	0.510498	0.886942	0.445678	0.903462	0.677688		90.65	0.284971	0.101948	0	0	0.507874	0.2227	0.462168	0.187137	0.580245	0.2343
	97.604	0.248261	0.426088	0.325637	0.208271	0.176299	0.375257	0	0	0	0	0	0	0.933773	0.429898	0.418198	0.612289	0.320847	0.491779	0.181333	0.739772	0.541896	0.441132	0.452368	0.441764	0.335514	0.605967	0.528362	0.683717	0.998206	0.510554	0.398111	0.556966	0.890089	0.533616	0.911592	0.682907		97.604	0.293302	0.098329	0	0	0.534464	0.217904	0.466378	0.180631	0.610387	0.222733
	104.461	0.280731	0.420767	0.367876	0.219971	0.196141	0.377234	0	0	0	0	0	0	0.935049	0.454269	0.457269	0.663839	0.34768	0.525815	0.203574	0.746047	0.550582	0.436798	0.45082	0.447139	0.35978	0.635546	0.563591	0.7336	0.999948	0.544684	0.451197	0.598143	0.889012	0.557566	0.922375	0.683028		104.461	0.310453	0.091721	0	0	0.563987	0.209442	0.472493	0.176428	0.639525	0.215309
	111.367	0.261728	0.419861	0.356062	0.219809	0.197971	0.377519	0	0	0	0	0	0	0.938142	0.484507	0.478605	0.678606	0.372574	0.563564	0.209263	0.743608	0.551491	0.444735	0.458539	0.450946	0.379559	0.673139	0.58472	0.789774	0.999821	0.583481	0.508724	0.64243	0.885476	0.603461	0.924699	0.678832		111.367	0.305492	0.091261	0	0	0.586	0.200234	0.47643	0.173419	0.668415	0.210825
	118.177	0.245116	0.42875	0.356834	0.196732	0.187679	0.388173	0	0	0	0	0	0	0.940927	0.500211	0.499123	0.703848	0.384417	0.588646	0.231513	0.742894	0.559357	0.442857	0.456404	0.449463	0.412825	0.706736	0.621336	0.827986	1	0.652879	0.571957	0.668776	0.891775	0.605403	0.926759	0.668559		118.177	0.300547	0.1038	0	0	0.602862	0.196828	0.480415	0.167347	0.703627	0.198608
	125.162	0.249502	0.419998	0.35305	0.200605	0.215685	0.386858	0	0	0	0	0	0	0.940261	0.510193	0.521422	0.723306	0.416535	0.627054	0.249614	0.741199	0.565169	0.442531	0.457038	0.450539	0.442306	0.733454	0.645716	0.865727	1	0.700354	0.61611	0.699564	0.888603	0.709896	0.928323	0.68151		125.162	0.304283	0.094007	0	0	0.623129	0.187832	0.484348	0.162014	0.731259	0.190827
	131.988	0.2868	0.417924	0.34556	0.158484	0.212568	0.386034	0	0	0	0	0	0	0.943744	0.552454	0.543672	0.759708	0.427909	0.642111	0.259556	0.737386	0.570655	0.441346	0.456357	0.454494	0.452637	0.750662	0.69889	0.892847	1	0.718953	0.659264	0.731556	0.892041	0.711063	0.927985	0.691083		131.988	0.301228	0.101212	0	0	0.644933	0.183507	0.486632	0.158431	0.752332	0.187015
	138.909	0.28454	0.42181	0.359459	0.193746	0.209352	0.379712	0	0	0	0	0	0	0.947295	0.563391	0.562965	0.770519	0.466248	0.680904	0.282363	0.738312	0.572866	0.442794	0.457617	0.456935	0.476531	0.785403	0.712319	0.908293	1	0.746459	0.714367	0.762924	0.890432	0.748494	0.929291	0.679431		138.909	0.308103	0.093893	0	0	0.665221	0.173963	0.491814	0.152309	0.771501	0.180141
	145.942	0.262303	0.419316	0.363089	0.175107	0.231519	0.374776	0	0	0	0	0	0	0.948728	0.567757	0.581312	0.793975	0.472934	0.701228	0.311581	0.741023	0.57417	0.442837	0.458985	0.456839	0.513219	0.81011	0.72799	0.938719	1	0.792727	0.757433	0.754449	0.886733	0.771658	0.929072	0.688658		145.942	0.304352	0.095293	0	0	0.677656	0.173688	0.497572	0.145515	0.797128	0.171334
	152.895	0.294064	0.420508	0.363012	0.203187	0.23622	0.378931	0	0	0	0	0	0	0.947961	0.609231	0.614113	0.822528	0.505147	0.713036	0.315475	0.731041	0.57942	0.445304	0.455919	0.458432	0.544963	0.843346	0.772274	0.940245	1	0.803838	0.777912	0.809204	0.886716	0.791989	0.929926	0.686924		152.895	0.315987	0.085633	0	0	0.702003	0.161386	0.497598	0.141679	0.817444	0.158461
	159.928	0.274396	0.412679	0.39305	0.22102	0.239931	0.369384	0	0	0	0	0	0	0.947791	0.610713	0.618373	0.835391	0.513143	0.738663	0.335024	0.735314	0.580491	0.435468	0.453812	0.457418	0.556027	0.855976	0.797057	0.955305	1	0.821928	0.795006	0.806039	0.882553	0.815431	0.929583	0.687981		159.928	0.31841	0.083231	0	0	0.710679	0.161302	0.499588	0.139412	0.831049	0.155873
	166.801	0.286622	0.407845	0.370579	0.212951	0.241811	0.373411	0	0	0	0	0	0	0.95221	0.611694	0.651615	0.845558	0.530457	0.746282	0.328918	0.729488	0.58016	0.432159	0.451876	0.455797	0.566702	0.87348	0.803613	0.969302	1	0.874218	0.829421	0.805101	0.88349	0.825591	0.93	0.697005		166.801	0.315537	0.079618	0	0	0.722969	0.156625	0.4964	0.139394	0.847886	0.155083
	173.723	0.266999	0.407444	0.361853	0.272258	0.270163	0.37737	0	0	0	0	0	0	0.952483	0.633709	0.653861	0.861783	0.558124	0.775423	0.364294	0.729217	0.582705	0.433728	0.450465	0.453832	0.592903	0.888124	0.837467	0.972524	1	0.888525	0.842631	0.844697	0.878368	0.850471	0.93	0.698347		173.723	0.326015	0.063316	0	0	0.73923	0.150352	0.502373	0.131712	0.863257	0.145362
	180.755	0.274219	0.413945	0.400463	0.237884	0.264028	0.375963	0	0	0	0	0	0	0.958621	0.664789	0.687549	0.878482	0.568422	0.787093	0.362298	0.724619	0.582813	0.430939	0.451241	0.454384	0.587306	0.90976	0.856935	0.982024	1	0.913467	0.868647	0.851327	0.881499	0.871347	0.929796	0.688036		180.755	0.32775	0.077515	0	0	0.757493	0.145052	0.501049	0.130763	0.874915	0.150241
	187.597	0.215393	0.415044	0.383552	0.263867	0.273281	0.373546	0	0	0	0	0	0	0.956067	0.661819	0.702958	0.886616	0.569052	0.79601	0.373395	0.714886	0.583646	0.43073	0.451936	0.454571	0.625555	0.912311	0.853014	0.984439	1	0.920454	0.893595	0.849112	0.885938	0.872882	0.92991	0.684394		187.597	0.32078	0.080265	0	0	0.762087	0.144982	0.501527	0.125188	0.882629	0.136687
	194.582	0.263544	0.422751	0.40139	0.270564	0.258634	0.376353	0	0	0	0	0	0	0.950109	0.650272	0.695149	0.903421	0.593755	0.821703	0.413037	0.709086	0.587332	0.425048	0.45444	0.454235	0.629721	0.920572	0.872942	0.991438	1	0.930924	0.902318	0.858465	0.876854	0.899767	0.929574	0.683316		194.582	0.332206	0.075975	0	0	0.769068	0.144158	0.507196	0.116948	0.890933	0.136404
	201.519	0.260089	0.405595	0.407104	0.24095	0.26858	0.373276	0	0	0	0	0	0	0.955434	0.702892	0.715584	0.90743	0.587874	0.832903	0.40298	0.713745	0.583936	0.420425	0.457147	0.455907	0.655268	0.934884	0.89879	0.992936	1	0.957719	0.912584	0.837367	0.882904	0.913714	0.929429	0.685051		201.519	0.325932	0.07749	0	0	0.783686	0.139097	0.50569	0.120053	0.9066	0.128701
	208.472	0.260399	0.412571	0.342008	0.21287	0.262642	0.371656	0	0	0	0	0	0	0.955353	0.700606	0.741527	0.91339	0.632903	0.84031	0.418044	0.710058	0.583922	0.417855	0.449584	0.461165	0.675114	0.949001	0.912429	0.994945	1	0.966624	0.919948	0.858305	0.874334	0.918511	0.929037	0.679062		208.472	0.310358	0.07679	0	0	0.797348	0.126328	0.506771	0.116967	0.916352	0.122457
	215.473	0.266379	0.407308	0.384788	0.274437	0.265858	0.367639	0	0	0	0	0	0	0.956849	0.723743	0.735874	0.91966	0.655017	0.86585	0.426721	0.705388	0.584171	0.421214	0.449091	0.460668	0.676675	0.959291	0.923421	0.999362	1	0.972392	0.922243	0.859448	0.873183	0.924363	0.929671	0.675791		215.473	0.327735	0.065747	0	0	0.809499	0.121377	0.507876	0.113677	0.921857	0.123438
	222.474	0.247508	0.406656	0.390425	0.278794	0.278822	0.367815	0	0	0	0	0	0	0.958722	0.722266	0.754751	0.925048	0.663654	0.863785	0.428683	0.702109	0.585173	0.417663	0.455527	0.460368	0.700506	0.96594	0.941225	0.999438	1	0.979187	0.925514	0.850227	0.877556	0.925489	0.929877	0.678297		222.474	0.328337	0.067804	0	0	0.814704	0.118559	0.508254	0.112346	0.931049	0.115082
	229.507	0.286268	0.404031	0.387027	0.232559	0.262296	0.360969	0	0	0	0	0	0	0.956838	0.718393	0.770017	0.93495	0.687183	0.879315	0.437279	0.698849	0.586491	0.41899	0.455193	0.462051	0.702118	0.97275	0.953864	0.99937	1	0.984254	0.926358	0.856862	0.873774	0.927747	0.929932	0.679564		229.507	0.322191	0.071158	0	0	0.824449	0.114717	0.509809	0.109899	0.935393	0.115593
	236.349	0.267929	0.403822	0.420849	0.284039	0.285799	0.358841	0	0	0	0	0	0	0.954046	0.738128	0.782335	0.932197	0.687008	0.891546	0.441161	0.695431	0.580551	0.415944	0.458445	0.461055	0.710605	0.976188	0.963465	0.998486	1	0.984153	0.928908	0.870676	0.872575	0.929358	0.929848	0.680729		236.349	0.33688	0.066588	0	0	0.830877	0.110249	0.508765	0.107696	0.938816	0.112645
	243.318	0.240421	0.400575	0.374672	0.257331	0.296091	0.355335	0	0	0	0	0	0	0.95314	0.73824	0.805698	0.945107	0.713067	0.906264	0.476226	0.695303	0.581763	0.415929	0.456335	0.459386	0.726133	0.983152	0.96751	0.999067	1	0.990625	0.929227	0.861218	0.86977	0.93	0.93	0.679795		243.318	0.320737	0.065664	0	0	0.843586	0.105646	0.514157	0.104705	0.944414	0.107604
	250.271	0.292913	0.403809	0.385019	0.343831	0.310341	0.355614	0	0	0	0	0	0	0.951909	0.745625	0.790039	0.946228	0.714066	0.897827	0.475351	0.692278	0.583184	0.415825	0.452283	0.453865	0.732943	0.98295	0.977681	0.99986	1	0.991417	0.928837	0.873717	0.867023	0.93	0.93	0.674454		250.271	0.348588	0.042453	0	0	0.840949	0.104315	0.512131	0.104982	0.947475	0.105479
	257.128	0.247375	0.401958	0.347645	0.315751	0.317566	0.349884	0	0	0	0	0	0	0.950578	0.753701	0.819058	0.9597	0.743694	0.91266	0.481636	0.688154	0.584023	0.426259	0.449414	0.455455	0.757263	0.988798	0.980359	0.999693	1	0.99262	0.929941	0.858139	0.867742	0.93	0.929477	0.68614		257.128	0.33003	0.051126	0	0	0.856565	0.097313	0.514157	0.101565	0.953122	0.096231
	264.113	0.253267	0.40315	0.357606	0.380949	0.323652	0.354153	0	0	0	0	0	0	0.956195	0.770218	0.828732	0.96297	0.740531	0.928899	0.497678	0.683755	0.58244	0.422077	0.445432	0.45319	0.745079	0.986684	0.986086	1	1	0.995744	0.93	0.868425	0.868081	0.93	0.93	0.69131		264.113	0.345463	0.052509	0	0	0.864591	0.097763	0.514095	0.100615	0.952266	0.101688
	271.019	0.313732	0.394737	0.379537	0.433801	0.320139	0.35423	0	0	0	0	0	0	0.950311	0.762953	0.827599	0.96601	0.749039	0.931382	0.511557	0.685293	0.582031	0.41516	0.442748	0.451229	0.772473	0.991762	0.98712	1	1	0.998321	0.93	0.870189	0.86585	0.93	0.929901	0.68838		271.019	0.366029	0.046	0	0	0.864549	0.097104	0.51467	0.102722	0.958279	0.091172
	277.988	0.32711	0.3953	0.376293	0.469466	0.328055	0.353701	0	0	0	0	0	0	0.951232	0.761422	0.837935	0.971694	0.760173	0.935143	0.521288	0.675884	0.581334	0.416049	0.446564	0.448888	0.788857	0.993233	0.990454	1	1	0.99625	0.93	0.861356	0.865581	0.93	0.93	0.667607		277.988	0.374988	0.053458	0	0	0.8696	0.095981	0.515001	0.099166	0.961466	0.084644
	284.941	0.326667	0.389714	0.362703	0.413709	0.317566	0.352068	0	0	0	0	0	0	0.953491	0.778833	0.858443	0.975506	0.787635	0.931452	0.510486	0.669639	0.576391	0.419674	0.440673	0.448448	0.793382	0.993513	0.992951	1	1	0.99753	0.93	0.875857	0.865332	0.93	0.929992	0.685962		284.941	0.360404	0.036739	0	0	0.880893	0.085318	0.510885	0.096583	0.962896	0.083101
	291.926	0.332868	0.378556	0.378919	0.431219	0.325037	0.350153	0	0	0	0	0	0	0.952671	0.779639	0.866049	0.980328	0.799746	0.947245	0.531974	0.665199	0.577202	0.421475	0.442594	0.447854	0.799273	0.997058	0.996006	1	1	0.999424	0.93	0.880359	0.865083	0.93	0.929351	0.723468		291.926	0.366125	0.038999	0	0	0.887613	0.085122	0.514383	0.095092	0.965294	0.08135
	Fig.4g
	number of droplets												area of droplets (μm2)
		Exp 1	Exp 2	Exp 3	Exp 4	Exp 5	Exp 6			Average	SEM			Exp 1	Exp 2	Exp 3	Exp 4	Exp 5	Exp 6			Average	SEM
	poly A	133	157	140	122	137	125		poly A	135.667	5.1099		poly A	721.928	451.484	495.256	642.072	393.328	651		poly A	559.178	53.223
	MYC	410	408	439	404	400	381		MYC	407	7.6768		MYC	11309.5	13005.2	13675.3	12354.4	13161	13000.3		MYC	12751	335.877
	BCL2	497	498	510	506	473	493		BCL2	496.167	5.28783		BCL2	16877.8	15628.5	18542.1	18168.2	15498.8	17912.3		BCL2	17104.6	537.253
	MYB	402	399	415	414	400	389		MYB	403.167	4.02837		MYB	11381.7	11560.1	11583.3	11511.3	10986.3	11447.8		MYB	11411.8	90.2959
	MDM2	490	495	525	528	525	473		MDM2	506	9.43751		MDM2	15956.4	16293.7	16380	15790.9	12517.5	15413.8		MDM2	15392.1	592.451
	TEL	442	414	404	448	449	431		TEL	431.333	7.64054		TEL	13742.5	10811.3	12575	13712.8	15743.2	15220.1		TEL	13634.1	731.927
	Fig.4h
	time after bleach (s)	poly A						MYC						BCL2						MYB						MDM2						TEL							time after bleach (s)	poly A		MYC		BCL2		MYB		MDM2
		Exp 1	Exp 2	Exp 3	Exp 4	Exp 5	Exp 6	Exp 1	Exp 2	Exp 3	Exp 4	Exp 5	Exp 6	Exp 1	Exp 2	Exp 3	Exp 4	Exp 5	Exp 6	Exp 1	Exp 2	Exp 3	Exp 4	Exp 5	Exp 6	Exp 1	Exp 2	Exp 3	Exp 4	Exp 5	Exp 6	Exp 1	Exp 2	Exp 3	Exp 4	Exp 5	Exp 6			Average	SD	Average	SD	Average	SD	Average	SD	Average	SD
		1	1	1	1	1	1	1	1	1	1	1	1	1	1	1	1	1	1	1	1	1	1	1	1	1	1	1	1	1	1	1	1	1	1	1	1			1	0	1	0	1	0	1	0	1	0
		1	1	1	1	1	1	1	1	1	1	1	1	1	1	1	1	1	1	1	1	1	1	1	1	1	1	1	1	1	1	1	1	1	1	1	1			1	0	1	0	1	0	1	0	1	0
		1	1	1	1	1	1	1	1	1	1	1	1	1	1	1	1	1	1	1	1	1	1	1	1	1	1	1	1	1	1	1	1	1	1	1	1			1	0	1	0	1	0	1	0	1	0
	0	0.000526981	8.06799e-05	0.000333298	0.000466926	0.00116317	0.000300512	0.214367	0.0427666	0.241628	0.0623964	0.0130247	0.0040833	0.00389179	0.0045619	0.0012214	0.0108228	0.00528695	0.0438274	0.119179	0.0850178	0.0765367	0.0681169	0.0774851	0.0355124	0.04444	0.075456	0.0206066	0.0935984	0.0618426	0.0267596	0.0977504	0.0655867	0.0818671	0.0532206	0.00331739	0.0743749		0	0.000479	0.000369	0.096378	0.104416	0.011602	0.016098	0.076975	0.026996	0.053784	0.028419
	5.443	0.0295035	0.0138363	0.00735708	0.0105344	0.0135427	0.0132095	0.592492	0.185031	0.652031	0.255591	0.0667204	0.0362716	0.0309926	0.0483283	0.0155646	0.102229	0.0676341	0.227891	0.164454	0.107495	0.0986235	0.0878938	0.114521	0.0722981	0.107311	0.187353	0.0467974	0.15758	0.117182	0.0515081	0.157213	0.087964	0.109543	0.0651059	0.0164397	0.0923691		5.443	0.014664	0.007677	0.298023	0.264051	0.082107	0.077523	0.107548	0.031608	0.111288	0.056057
	11.372	0.0801303	0.0483332	0.0283211	0.0258287	0.0274253	0.0375674	0.879589	0.340558	0.904763	0.474701	0.160967	0.0958441	0.0784391	0.120645	0.0490707	0.252528	0.196106	0.429135	0.200652	0.129685	0.121974	0.107347	0.150903	0.0983734	0.174584	0.284841	0.0738246	0.238545	0.177429	0.0674598	0.215941	0.10991	0.137966	0.0741671	0.0381854	0.106874		11.372	0.041268	0.02084	0.47607	0.348951	0.187654	0.140155	0.134822	0.03706	0.169447	0.086862
	16.831	0.117025	0.0737153	0.0593655	0.0416624	0.0435362	0.0657268	0.983452	0.47537	0.992897	0.651085	0.25457	0.177692	0.128979	0.199973	0.0958519	0.380511	0.325472	0.595799	0.23441	0.147994	0.141872	0.126388	0.18127	0.136914	0.244804	0.379919	0.117709	0.309208	0.22544	0.100339	0.264031	0.135077	0.165918	0.0842335	0.0607006	0.119835		16.831	0.066838	0.027568	0.589178	0.351144	0.287764	0.186901	0.161475	0.040278	0.22957	0.108083
	22.306	0.14826	0.0961098	0.0863197	0.0538906	0.0549149	0.0923605	1	0.584049	0.999748	0.792819	0.341886	0.257031	0.185114	0.274356	0.150246	0.509547	0.460992	0.71905	0.270969	0.171813	0.163992	0.145649	0.21538	0.169377	0.315319	0.452207	0.160632	0.372092	0.281878	0.125618	0.312671	0.15287	0.190237	0.0948828	0.0872048	0.133624		22.306	0.088643	0.034567	0.662589	0.321863	0.383217	0.219163	0.18953	0.04604	0.284624	0.124371
	27.749	0.169469	0.112219	0.103748	0.0640172	0.0643496	0.114384	1	0.669437	1	0.912065	0.427481	0.319031	0.240387	0.346331	0.216168	0.620203	0.588687	0.818769	0.301149	0.194039	0.185852	0.165551	0.245799	0.196905	0.382901	0.514847	0.185639	0.441834	0.356066	0.149592	0.353804	0.173806	0.220858	0.104926	0.1223	0.14734		27.749	0.104698	0.039063	0.721336	0.297516	0.471757	0.241129	0.214882	0.049863	0.33848	0.143603
	33.192	0.183689	0.122712	0.120914	0.0746443	0.0730153	0.135504	1	0.764431	1	0.96691	0.49851	0.377963	0.291573	0.39455	0.256631	0.704369	0.669542	0.878797	0.331796	0.215076	0.205175	0.184199	0.274992	0.20689	0.442584	0.582363	0.209301	0.50445	0.416909	0.175379	0.402524	0.190219	0.239887	0.114886	0.16543	0.158203		33.192	0.118413	0.041363	0.767969	0.272756	0.532577	0.253543	0.236355	0.055884	0.388498	0.16266
	38.651	0.200448	0.131876	0.135466	0.0814377	0.0812332	0.156851	1	0.819107	1	0.989754	0.554462	0.437924	0.333539	0.428911	0.305247	0.773304	0.763432	0.938978	0.374252	0.23877	0.225181	0.202915	0.306217	0.241076	0.488926	0.634326	0.258744	0.58362	0.463312	0.217035	0.437212	0.205096	0.271903	0.12629	0.192091	0.168789		38.651	0.131219	0.045705	0.800208	0.248096	0.590569	0.267682	0.264735	0.063773	0.440994	0.16964
	44.095	0.211465	0.139598	0.147273	0.0840942	0.08693	0.167696	1	0.874312	1	0.999222	0.623942	0.494203	0.385429	0.473935	0.335127	0.817099	0.809711	0.957748	0.406749	0.259731	0.247022	0.219949	0.327075	0.248782	0.55923	0.687992	0.311747	0.608828	0.500814	0.249073	0.475034	0.23162	0.297671	0.135815	0.253556	0.183267		44.095	0.139509	0.048719	0.831946	0.220724	0.629842	0.262999	0.284885	0.069595	0.486281	0.172028
	49.554	0.221211	0.146189	0.156146	0.0894734	0.0927032	0.183264	1	0.917117	1	0.999595	0.686404	0.550801	0.425214	0.505651	0.366298	0.868836	0.854575	0.977229	0.42846	0.275557	0.266561	0.236933	0.338102	0.266919	0.583461	0.727025	0.324556	0.664949	0.544953	0.267666	0.507309	0.246492	0.332117	0.145992	0.274901	0.195816		49.554	0.148165	0.051295	0.858986	0.193744	0.666301	0.263468	0.302089	0.070307	0.518768	0.184598
	55.029	0.227289	0.151864	0.160621	0.0935722	0.1003	0.189287	1	0.958824	1	1	0.727821	0.60611	0.457752	0.532388	0.409845	0.919855	0.924405	0.980905	0.45555	0.300618	0.280515	0.251072	0.379336	0.284221	0.620736	0.767786	0.384965	0.724119	0.568076	0.301547	0.537059	0.264625	0.351283	0.156822	0.313393	0.208761		55.029	0.153822	0.051381	0.882126	0.171791	0.704192	0.263994	0.325219	0.077068	0.561205	0.185089
	60.488	0.236873	0.154235	0.170534	0.0978915	0.10573	0.198502	1	0.972654	1	1	0.780162	0.650614	0.483666	0.568849	0.44363	0.95931	0.979657	0.997396	0.484217	0.321662	0.301427	0.265059	0.396253	0.281813	0.659432	0.794252	0.408953	0.759729	0.626294	0.343439	0.565843	0.276871	0.382514	0.164969	0.364149	0.219065		60.488	0.160628	0.053547	0.900572	0.149554	0.738751	0.266312	0.341738	0.083392	0.598683	0.184273
	65.931	0.240315	0.155105	0.173949	0.102418	0.10882	0.210945	1	0.99194	1	1	0.833619	0.712329	0.510075	0.594003	0.464283	0.971907	0.982608	0.995579	0.508373	0.337989	0.317641	0.279507	0.422672	0.306036	0.678985	0.824964	0.451363	0.79058	0.655243	0.375764	0.59191	0.287989	0.398943	0.176167	0.400923	0.231527		65.931	0.165259	0.054834	0.922981	0.122402	0.753076	0.255787	0.362036	0.086703	0.629483	0.180765
	71.391	0.238605	0.159896	0.178205	0.106083	0.111378	0.224699	1	0.99631	1	1	0.85909	0.748063	0.547871	0.619803	0.483219	0.986174	0.986901	0.998527	0.535815	0.366091	0.333972	0.296631	0.436379	0.316111	0.711204	0.850002	0.495896	0.823541	0.673751	0.376055	0.619195	0.3144	0.430271	0.185465	0.443811	0.240192		71.391	0.169811	0.055479	0.933911	0.106897	0.770416	0.245008	0.380833	0.090329	0.655075	0.186047
	76.85	0.23981	0.159982	0.181065	0.111179	0.115207	0.232082	1	0.997604	1	1	0.880199	0.782134	0.570908	0.642283	0.506558	0.994662	0.99309	0.99901	0.566807	0.393186	0.350816	0.310333	0.452247	0.326356	0.75616	0.872925	0.517966	0.846894	0.698609	0.430641	0.644941	0.333198	0.458813	0.196171	0.483343	0.25072		76.85	0.173221	0.055408	0.943323	0.092249	0.784419	0.235283	0.399957	0.096419	0.687199	0.178518
	82.309	0.240621	0.162101	0.186226	0.110155	0.117611	0.238247	1	0.998708	1	1	0.907947	0.812999	0.59501	0.650725	0.545476	0.998901	0.997996	0.999729	0.595086	0.41781	0.369837	0.325613	0.482021	0.328727	0.767535	0.885432	0.54078	0.860818	0.726368	0.46674	0.664351	0.336753	0.489966	0.20733	0.528464	0.265088		82.309	0.175827	0.056733	0.953276	0.077905	0.797973	0.222584	0.419849	0.104175	0.707946	0.170227
	87.752	0.247243	0.162615	0.187894	0.112258	0.120548	0.24503	1	0.99992	1	1	0.925133	0.831191	0.614703	0.660864	0.5657	0.999459	0.999178	0.999159	0.609158	0.438666	0.382747	0.337582	0.478011	0.324701	0.785959	0.899667	0.575963	0.88695	0.758532	0.48136	0.685635	0.359103	0.504531	0.217498	0.577332	0.275967		87.752	0.179265	0.058712	0.959374	0.069568	0.80651	0.213287	0.428477	0.106137	0.731405	0.169058
	93.211	0.245973	0.16596	0.190899	0.114255	0.121725	0.248986	1	0.999778	1	1	0.952587	0.862596	0.628418	0.687332	0.604597	0.999967	0.999633	0.999782	0.629304	0.45593	0.405588	0.351088	0.490984	0.328279	0.797658	0.908371	0.583846	0.894413	0.765344	0.49497	0.706831	0.375164	0.533317	0.225915	0.606562	0.285		93.211	0.1813	0.058542	0.96916	0.055536	0.819955	0.198837	0.443529	0.109714	0.740767	0.167678
	98.686	0.249438	0.168139	0.194298	0.115705	0.12638	0.255538	1	1	1	1	0.959716	0.880805	0.640931	0.713313	0.593998	0.999565	1	1	0.651692	0.471234	0.415247	0.368219	0.51274	0.34418	0.823565	0.905965	0.614067	0.915295	0.77879	0.562631	0.724422	0.39458	0.566973	0.238086	0.633649	0.295611		98.686	0.184916	0.059559	0.97342	0.048148	0.824634	0.195673	0.460552	0.112688	0.766719	0.148186
	104.13	0.255389	0.169277	0.195837	0.118724	0.12811	0.258817	1	1	1	1	0.970184	0.910871	0.665358	0.738312	0.650506	0.999967	1	1	0.682726	0.492957	0.425036	0.375257	0.514281	0.355451	0.842531	0.930706	0.646342	0.928434	0.804441	0.556396	0.739299	0.404327	0.612748	0.248573	0.667808	0.309595		104.13	0.187692	0.060587	0.980176	0.035986	0.842357	0.175217	0.474285	0.119791	0.784808	0.152955
	109.589	0.254996	0.171116	0.196152	0.120727	0.130907	0.266145	1	1	1	1	0.979354	0.93709	0.682391	0.745539	0.657757	0.999827	1	1	0.702978	0.511228	0.431418	0.385065	0.541129	0.371557	0.844864	0.93268	0.644475	0.93685	0.815962	0.562445	0.758728	0.414613	0.610397	0.25504	0.680591	0.323791		109.589	0.190007	0.061168	0.986074	0.025378	0.847585	0.169337	0.490563	0.124012	0.789546	0.15399
	115.064	0.256129	0.17214	0.197721	0.121337	0.13262	0.267176	1	1	1	1	0.988273	0.959705	0.701504	0.760422	0.677906	1	1	0.999894	0.717882	0.523958	0.448197	0.397618	0.577819	0.373707	0.858129	0.940137	0.687035	0.962127	0.810741	0.596921	0.773484	0.439726	0.638566	0.26797	0.686892	0.319496		115.064	0.191187	0.061166	0.99133	0.016187	0.856621	0.159309	0.50653	0.128812	0.809182	0.143467
	120.539	0.256136	0.170648	0.198456	0.124453	0.135651	0.27823	1	1	1	1	0.992832	0.973752	0.722587	0.767578	0.707503	1	1	1	0.741068	0.548562	0.461933	0.411941	0.588174	0.408219	0.876525	0.943344	0.705243	0.957324	0.826944	0.602265	0.789324	0.449973	0.670202	0.276422	0.728429	0.318281		120.539	0.193929	0.062868	0.994431	0.010528	0.866278	0.147813	0.526649	0.12776	0.818607	0.139915
	125.998	0.257259	0.171032	0.198672	0.129166	0.136182	0.275518	1	1	1	1	0.997297	0.973909	0.755774	0.794708	0.752238	1	1	1	0.753256	0.559979	0.469528	0.421056	0.604769	0.418017	0.87998	0.943276	0.702739	0.957002	0.814341	0.614825	0.800133	0.448812	0.702938	0.283033	0.770613	0.330775		125.998	0.194638	0.061221	0.995201	0.010487	0.883787	0.128175	0.537767	0.129643	0.818694	0.136699
	131.457	0.256851	0.17171	0.202432	0.126625	0.138747	0.281688	1	1	1	1	0.999429	0.970473	0.779103	0.824101	0.774816	1	1	1	0.773482	0.581927	0.476815	0.433259	0.605561	0.43419	0.891391	0.95072	0.708804	0.975744	0.839076	0.626904	0.81302	0.468141	0.715308	0.293753	0.780004	0.340121		131.457	0.196342	0.062876	0.994984	0.01201	0.896337	0.114863	0.550873	0.131486	0.832106	0.138258
	136.9	0.25603	0.167998	0.198087	0.130943	0.140682	0.286006	1	1	1	1	0.99983	0.984408	0.782431	0.830237	0.796921	1	1	1	0.787879	0.599001	0.489977	0.442823	0.602999	0.395561	0.88869	0.943333	0.709434	0.97188	0.853524	0.650885	0.82741	0.480466	0.743081	0.296988	0.800246	0.371107		136.9	0.196624	0.062902	0.997373	0.006352	0.901598	0.108903	0.55304	0.141903	0.836291	0.129115
	142.344	0.257339	0.16985	0.20295	0.133508	0.140253	0.287663	1	1	1	1	0.999681	0.989319	0.804178	0.830882	0.810578	1	1	1	0.808105	0.613608	0.505397	0.45298	0.617532	0.441674	0.885907	0.939201	0.732172	0.971794	0.859076	0.693153	0.835731	0.497367	0.769567	0.304114	0.814974	0.381131		142.344	0.198594	0.063039	0.998167	0.004336	0.907606	0.101596	0.573216	0.137933	0.846884	0.111882
	147.787	0.255767	0.168922	0.199304	0.13192	0.142211	0.289665	1	1	1	1	1	0.992116	0.822698	0.841078	0.830594	1	1	1	0.824813	0.63108	0.513256	0.459433	0.624781	0.424271	0.909973	0.950885	0.724386	0.9861	0.865194	0.680118	0.845752	0.510806	0.782895	0.315311	0.852597	0.380059		147.787	0.197965	0.063349	0.998686	0.003218	0.915728	0.092499	0.579606	0.146826	0.852776	0.124194
	153.246	0.255747	0.168967	0.198923	0.133598	0.145404	0.296159	1	1	1	1	1	0.993854	0.809601	0.854151	0.867603	1	1	1	0.83651	0.64311	0.515418	0.467458	0.656967	0.427871	0.907234	0.951227	0.755447	0.974621	0.855156	0.704457	0.858466	0.514058	0.808804	0.330955	0.871205	0.392056		153.246	0.1998	0.064356	0.998976	0.002509	0.921892	0.08769	0.591223	0.15161	0.858023	0.108459
	158.689	0.256263	0.168316	0.199657	0.134569	0.145665	0.30039	1	1	1	1	1	0.996687	0.820245	0.862275	0.870538	1	1	1	0.84859	0.656409	0.52799	0.476293	0.669684	0.410703	0.919677	0.959302	0.752324	0.988216	0.87832	0.748621	0.866146	0.528243	0.840416	0.334414	0.867711	0.404378		158.689	0.20081	0.06554	0.999448	0.001352	0.92551	0.083364	0.598278	0.158833	0.87441	0.102908
	164.164	0.258573	0.167891	0.200075	0.135276	0.1452	0.301688	1	1	1	1	1	0.998222	0.830208	0.894046	0.885383	1	1	1	0.858988	0.666162	0.532731	0.488314	0.670356	0.449459	0.914875	0.968164	0.74098	0.987794	0.866658	0.756697	0.875293	0.53697	0.86939	0.343814	0.893911	0.421955		164.164	0.201451	0.066305	0.999704	0.000726	0.93494	0.074559	0.611002	0.15188	0.872528	0.104863
	169.624	0.257791	0.170522	0.204562	0.13681	0.147794	0.305725	1	1	1	1	1	0.998663	0.849083	0.91346	0.879348	1	1	1	0.868362	0.680698	0.549155	0.49348	0.679186	0.440234	0.926628	0.95752	0.761268	0.990513	0.873728	0.788049	0.883568	0.532602	0.864702	0.350474	0.917542	0.435539		169.624	0.203867	0.066387	0.999777	0.000546	0.940315	0.068481	0.618519	0.156333	0.882951	0.092667
	175.067	0.25832	0.168167	0.200255	0.137723	0.147971	0.306276	1	1	1	1	1	0.9999	0.86855	0.93129	0.888002	1	1	1	0.877138	0.693071	0.553064	0.501717	0.675692	0.4393	0.926105	0.967753	0.73004	0.994201	0.84627	0.784155	0.891876	0.541484	0.885624	0.358275	0.929108	0.456067		175.067	0.203119	0.066688	0.999983	4.09e-05	0.947974	0.060504	0.62333	0.158504	0.874754	0.105371
	180.526	0.253363	0.165426	0.199189	0.137147	0.148789	0.306914	1	1	1	1	1	0.999729	0.871487	0.943687	0.911669	1	1	1	0.889271	0.701531	0.560258	0.505537	0.687559	0.449339	0.936557	0.960012	0.726637	0.988165	0.874507	0.80476	0.894109	0.576401	0.910905	0.377996	0.95547	0.459568		180.526	0.201804	0.066374	0.999955	0.000111	0.954474	0.05487	0.632249	0.160383	0.881773	0.100492
	185.985	0.257121	0.16915	0.200316	0.138635	0.148744	0.309609	1	1	1	1	1	0.999973	0.894846	0.941994	0.92612	1	1	1	0.898909	0.710364	0.5728	0.518382	0.704161	0.449322	0.932074	0.962669	0.762675	0.992214	0.906023	0.845347	0.899777	0.580492	0.928619	0.380938	0.959459	0.470185		185.985	0.203929	0.067125	0.999995	1.11e-05	0.960493	0.04586	0.642323	0.162317	0.900167	0.084072
	191.428	0.259464	0.171684	0.199386	0.143032	0.151248	0.31205	1	1	1	1	1	1	0.909598	0.9518	0.956569	1	1	1	0.908338	0.72119	0.575748	0.528982	0.708473	0.461599	0.938976	0.958541	0.756101	0.990413	0.877194	0.819217	0.904174	0.595474	0.938752	0.389662	0.971246	0.489729		191.428	0.206144	0.066767	1	0	0.969661	0.037039	0.650721	0.161788	0.890074	0.089758
	196.903	0.263481	0.169847	0.199811	0.143511	0.150627	0.314725	1	1	1	1	1	1	0.905697	0.952981	0.960392	1	1	1	0.914902	0.731849	0.573486	0.546647	0.726337	0.442403	0.936965	0.967447	0.77279	0.995071	0.894633	0.84541	0.911313	0.606218	0.945564	0.394023	0.978488	0.513182		196.903	0.207	0.068463	1	0	0.969845	0.037991	0.655937	0.168595	0.902053	0.082607
	202.363	0.257594	0.168477	0.199237	0.143355	0.150759	0.319041	1	1	1	1	1	1	0.901199	0.966458	0.955656	1	1	1	0.923303	0.744587	0.576557	0.542945	0.742296	0.491494	0.938797	0.963643	0.739201	0.996332	0.878497	0.843965	0.921312	0.598188	0.95875	0.40134	0.982624	0.525451		202.363	0.20641	0.069093	1	0	0.970552	0.039115	0.670197	0.162291	0.893406	0.093844
	207.806	0.255327	0.170117	0.200286	0.145959	0.153788	0.317483	1	1	1	1	1	1	0.921606	0.962567	0.968665	1	1	1	0.931445	0.756339	0.585747	0.546259	0.740131	0.507443	0.93565	0.969393	0.745077	0.993946	0.891855	0.872358	0.927114	0.618285	0.96693	0.409467	0.985882	0.540949		207.806	0.20716	0.067089	1	0	0.975473	0.031366	0.677894	0.16074	0.90138	0.089143
	213.265	0.254959	0.168261	0.197721	0.148326	0.154979	0.318128	1	1	1	1	1	1	0.919754	0.959094	0.972485	1	1	1	0.936794	0.759849	0.586424	0.561574	0.733217	0.485018	0.944083	0.962962	0.749006	0.995577	0.893256	0.890308	0.923033	0.628522	0.976259	0.417015	0.990718	0.554502		213.265	0.207062	0.066911	1	0	0.975222	0.032206	0.677146	0.164865	0.905866	0.086919
	218.724	0.253649	0.167206	0.195754	0.147233	0.155236	0.3205	1	1	1	1	1	1	0.932317	0.968351	0.978355	1	1	1	0.946993	0.770636	0.602863	0.54668	0.762121	0.498079	0.933879	0.96308	0.748454	0.997297	0.907008	0.89498	0.930411	0.652698	0.983853	0.420652	0.995131	0.561874		218.724	0.206596	0.067852	1	0	0.979837	0.026877	0.687895	0.168932	0.90745	0.086373
	224.167	0.252794	0.164678	0.19435	0.14936	0.157308	0.323707	1	1	1	1	1	1	0.944143	0.98155	0.98508	1	1	1	0.94624	0.775193	0.607971	0.557077	0.751973	0.467352	0.94109	0.963507	0.762457	0.99577	0.924006	0.910394	0.933009	0.661897	0.990646	0.430613	0.99868	0.580202		224.167	0.207033	0.068499	1	0	0.985129	0.021708	0.684301	0.173512	0.916204	0.081142
	229.611	0.253917	0.16572	0.197295	0.149714	0.156633	0.325795	1	1	1	1	1	1	0.939229	0.986902	0.987695	1	1	1	0.953153	0.78794	0.611005	0.565103	0.752681	0.499703	0.94322	0.974642	0.754952	0.99713	0.924585	0.92164	0.935288	0.662566	0.991629	0.433722	0.999531	0.58863		229.611	0.208179	0.069169	1	0	0.985638	0.023573	0.694931	0.167736	0.919362	0.085716
	235.086	0.251155	0.165169	0.196802	0.15041	0.158729	0.328287	1	1	1	1	1	1	0.96396	0.989694	0.987348	1	1	1	0.961614	0.794134	0.615433	0.550621	0.795327	0.510586	0.947004	0.970609	0.785486	0.996699	0.936176	0.924702	0.939551	0.678716	0.994535	0.439605	0.999814	0.598255		235.086	0.208425	0.069332	1	0	0.990167	0.014036	0.704619	0.17413	0.926779	0.073858
	240.545	0.249622	0.163989	0.195715	0.155042	0.159033	0.332139	1	1	1	1	1	1	0.964329	0.989073	0.987992	1	1	1	0.964864	0.796357	0.628372	0.56029	0.781413	0.535223	0.94193	0.980455	0.766028	0.999144	0.946744	0.921289	0.9416	0.679238	0.997272	0.446294	0.999977	0.595199		240.545	0.209257	0.069891	1	0	0.990232	0.013882	0.711086	0.165607	0.925932	0.083202
	246.004	0.250602	0.164969	0.193531	0.154259	0.159807	0.331291	1	1	1	1	1	1	0.967992	0.988835	0.989872	1	1	1	0.967406	0.804783	0.627811	0.569495	0.796205	0.562314	0.940304	0.973816	0.746256	0.996797	0.940014	0.929151	0.936161	0.708876	0.999051	0.453199	0.999766	0.6032		246.004	0.209077	0.069686	1	0	0.991116	0.012476	0.721336	0.161375	0.921056	0.089298
	251.447	0.249487	0.160509	0.194732	0.154717	0.156079	0.335582	1	1	1	1	1	1	0.958036	0.99189	0.992183	1	1	1	0.974794	0.81008	0.624192	0.571798	0.822413	0.557179	0.945358	0.977197	0.757981	0.998859	0.935873	0.942112	0.944042	0.713705	0.999263	0.460976	1	0.616652		251.447	0.208518	0.072059	1	0	0.990352	0.016305	0.726743	0.167871	0.92623	0.085897
	256.891	0.243117	0.161507	0.194987	0.159482	0.160321	0.335476	1	1	1	1	1	1	0.951368	0.994639	0.994734	1	1	1	0.977139	0.817024	0.636304	0.56437	0.804549	0.555276	0.946917	0.972024	0.74764	0.999472	0.940134	0.93031	0.94685	0.713566	0.999958	0.462537	1	0.608797		256.891	0.209148	0.069905	1	0	0.990124	0.019164	0.725777	0.167834	0.922749	0.089355
	262.35	0.238357	0.162605	0.194977	0.158524	0.161008	0.339092	1	1	1	1	1	1	0.97265	0.995865	0.996447	1	1	1	0.980056	0.823786	0.639292	0.573301	0.830086	0.541734	0.948796	0.970089	0.765491	0.998566	0.943267	0.936758	0.947255	0.729116	1	0.467176	1	0.612997		262.35	0.209094	0.070691	1	0	0.99416	0.010706	0.731376	0.172948	0.927161	0.082339
	267.793	0.24061	0.164058	0.19294	0.161037	0.162972	0.339318	1	1	1	1	1	1	0.976418	0.996521	0.996809	1	1	1	0.982441	0.828651	0.63226	0.584119	0.844667	0.549684	0.953286	0.971815	0.771067	0.998363	0.940394	0.943354	0.950239	0.741519	1	0.473619	1	0.624701		267.793	0.210156	0.070243	1	0	0.994958	0.009229	0.73697	0.173011	0.929713	0.080635
	273.236	0.237868	0.163214	0.193289	0.159757	0.162179	0.339329	1	1	1	1	1	1	0.98397	0.998013	0.997612	1	1	1	0.984414	0.830488	0.648507	0.588466	0.832385	0.522227	0.955485	0.970062	0.767956	0.999483	0.933257	0.960853	0.945362	0.780108	1	0.480377	1	0.632062		273.236	0.209273	0.070397	1	0	0.996599	0.00628	0.734415	0.176087	0.931183	0.082819
	278.695	0.240235	0.15827	0.194697	0.160769	0.163261	0.339427	1	1	1	1	1	1	0.979176	0.998263	0.998256	1	1	1	0.989786	0.838044	0.653352	0.586258	0.854838	0.543417	0.948894	0.971333	0.785421	0.998327	0.939566	0.963942	0.945202	0.739311	1	0.485441	1	0.640407		278.695	0.209443	0.070968	1	0	0.995949	0.008261	0.744282	0.175996	0.93458	0.075835
	284.155	0.238356	0.157847	0.192197	0.16087	0.163952	0.343507	1	1	1	1	1	1	0.989674	0.998469	0.998791	1	1	1	0.991305	0.839054	0.656909	0.586926	0.84899	0.532176	0.953356	0.975616	0.779534	0.9988	0.943798	0.958373	0.957672	0.737887	1	0.491705	1	0.649962		284.155	0.209455	0.072384	1	0	0.997822	0.004049	0.74256	0.177951	0.934913	0.07855
	289.598	0.237745	0.158704	0.191673	0.163233	0.163549	0.346709	1	1	1	1	1	1	0.986171	0.999468	0.999173	1	1	1	0.994128	0.848649	0.725835	0.584331	0.84899	0.529042	0.960136	0.968693	0.752137	0.999272	0.949414	0.976758	0.965937	0.755667	1	0.495703	1	0.653869		289.598	0.210269	0.073172	1	0	0.997469	0.005546	0.755163	0.176534	0.934402	0.090869
	295.041	0.233897	0.160845	0.191998	0.163557	0.166083	0.344559	1	1	1	1	1	1	0.992002	1.00047	0.999656	1	1	1	0.994683	0.861983	0.73091	0.583911	0.845092	0.525909	0.965477	0.987737	0.791655	0.986679	0.931677	0.946252	0.971211	0.795993	1	0.50055	1	0.662819		295.041	0.210156	0.071418	1	0	0.998688	0.003286	0.757081	0.178504	0.934913	0.0735747
	300.5	0.231688	0.158928	0.191564	0.164239	0.166988	0.343208	1	1	1	1	1	1	0.995499	1.00147	1.00011	1	1	1	0.995238	0.875316	0.735986	0.583491	0.841194	0.522776	0.972257	0.980814	0.764258	0.987151	0.937293	0.964637	0.980909	0.79118	1	0.504832	1	0.670316		300.5	0.209436	0.070859	1	0	0.999513	0.00205	0.759	0.180681	0.934402	0.0851363
	Fig.4i
	HeLa						HepG2						SMMC-7721
	punctum number per cell						punctum number per cell						punctum number per cell
	Exp	vehicle	TMPyP4	vehicle	PDS		Exp	vehicle	TMPyP4	vehicle	PDS		Exp	vehicle	TMPyP4	vehicle	PDS
	1	42	1	28	0		1	18	1	22	2		1	49	2	37	6
	2	37	0	33	0		2	17	0	33	2		2	52	0	48	2
	3	23	0	37	0		3	31	0	16	1		3	48	0	30	0
	4	40	0	49	0		4	25	5	29	0		4	88	0	32	1
	5	80	2	39	1		5	42	1	42	0		5	88	5	51	0
	6	40	1	42	0		6	52	0	48	0		6	36	6	62	1
	7	99	1	31	1		7	39	8	33	1		7	87	4	32	3
	8	85	0	21	0		8	48	2	38	3		8	44	2	31	1
	9	53	0	15	5		9	24	5	31	0		9	65	1	24	5
	10	42	0	25	0		10	21	0	33	4		10	66	0	42	2
	11	65	6	52	3		11	29	0	30	0		11	82	0	47	1
	12	49	3	40	4		12	24	5	33	5		12	65	0	40	0
	13	32	2	38	0		13	19	0	33	0		13	83	5	22	1
	14	56	2	32	5		14	29	5	17	1		14	42	2	34	0
	15	35	1	52	0		15	27	3	32	0		15	57	0	55	4
	16	21	1	42	0		16	24	2	43	2		16	54	2	36	1
	17	28	0	35	2		17	37	0	59	0		17	57	0	44	0
	18	45	0	42	0		18	26	5	54	0		18	58	1	35	4
	19	42	0	33	1		19	40	0	47	3		19	63	0	48	0
	20	46	5	38	0		20	51	0	24	1		20	24	1	38	2
	21	22	2	35	2		21	48	0	55	0		21	18	2	39	0
	22	31	0	41	3		22	17	0	46	2		22	20	0	18	4
	23	23	0	31	2		23	32	5	37	1		23	39	2	31	2
	24	33	5	29	0		24	37	0	42	5		24	39	0	45	0
	25	49	3	31	0		25	36	5	36	8		25	52	5	51	4
	26	27	3	40	6		26	33	2	43	1		26	22	0	51	0
	27	29	2	42	2		27	31	1	34	2		27	24	5	31	1
	28	32	0	38	0		28	32	3	36	6		28	46	0	24	2
	29	67	0	34	0		29	42	1	30	0		29	31	5	29	0
	30	42	0	36	4		30	29	2	55	0		30	54	4	41	2
		Average	SEM					Average	SEM					Average	SEM
	vehicle	43.8333	3.50241				vehicle	32	1.83203				vehicle	51.7667	3.76514
	TMPyP4	1.33333	0.311958				TMPyP4	2.03333	0.419313				TMPyP4	1.8	0.375699
		Average	SEM					Average	SEM					Average	SEM
	vehicle	36.0333	1.48516				vehicle	37.0333	1.97541				vehicle	38.2667	1.92021
	PDS	1.36667	0.337276				PDS	1.66667	0.381568				PDS	1.63333	0.312511
[truncated: 2 more columns]

## Sheet: Fig. 5
	Fig.5a													Fig.5b
	number of droplets													number of droplets
		Exp 1	Exp 2	Exp 3	Exp 4	Exp 5	Exp 6			Average	SEM				no DNA						CCND1-G4								no DNA		CCND1-G4
	WT	445	459	442	466	429	419		WT	443.333	7.21418				Exp 1	Exp 2	Exp 3	Exp 4	Exp 5	Exp 6	Exp 1	Exp 2	Exp 3	Exp 4	Exp 5	Exp 6			Average	SEM	Average	SEM
	ZF2M	376	390	366	381	388	366		ZF2M	377.833	4.26159			WT	259	284	271	271	276	275	433	426	424	427	478	436		WT	272.667	3.35327	437.333	0.978515
	ZF3M	338	326	349	335	349	351		ZF3M	341.333	4.07158			ZF2M	248	239	221	203	234	206	236	239	181	234	219	211		ZF2M	225.167	7.45393	220	1.51329
	ZF4M	299	322	351	369	335	325		ZF4M	333.5	9.93898			ZF3M	224	209	204	244	192	200	240	239	241	216	237	224		ZF3M	212.167	7.71326	232.833	0.691035
	ZF234M	107	100	98	88	89	104		ZF234M	97.6667	3.1693			ZF4M	157	164	174	153	151	152	180	146	213	137	166	164		ZF4M	158.5	3.65832	167.667	2.10497
														ZF234M	103	105	118	92	97	115	107	108	105	149	157	118		ZF234M	105	4.1069	124	2.12172
	area of droplets (μm2)
		Exp 1	Exp 2	Exp 3	Exp 4	Exp 5	Exp 6			Average	SEM			area of droplets (μm2)
	WT	40982	38129.1	39394.9	37570.4	40938	39740.1		WT	39459.1	575.194				no DNA						CCND1-G4								no DNA		CCND1-G4
	ZF2M	26569.1	26475.1	27707.3	27738.9	25301.3	24202		ZF2M	26332.3	564.121				Exp 1	Exp 2	Exp 3	Exp 4	Exp 5	Exp 6	Exp 1	Exp 2	Exp 3	Exp 4	Exp 5	Exp 6			Average	SEM	Average	SEM
	ZF3M	20595.3	23203.6	25509.3	23981.1	22241	24499.9		ZF3M	23338.4	712.321			WT	3276.95	2759.62	2917.35	2823.6	3220.65	3161.5	25497.2	25789.9	26184.3	28732.7	29943.6	27908.2		WT	3026.61	89.9909	27342.7	734.288
	ZF4M	16105.2	18544.2	18487.9	19304	17548.2	18579		ZF4M	18094.8	458.625			ZF2M	2587.38	3258.97	2704.44	2876.43	2731.35	2716.1	3937.12	4136.89	3725.58	4306.77	3852.43	4389.35		ZF2M	2812.44	96.8941	4058.02	107.281
	ZF234M	1878.1	1582.74	2013.64	2778.84	1451.79	959.388		ZF234M	1777.42	250.459			ZF3M	3101.36	3964.9	3953.12	4943.01	2738.79	2688.57	3945.06	3869.17	3790.31	4090.64	4263.74	3319.36		ZF3M	3564.96	359.407	3879.71	131.446
														ZF4M	3037.26	2446.27	3596.99	2078.12	2712	2794.71	4037.32	4772.51	4005.08	3975.19	3998.75	3725.08		ZF4M	2777.56	211.54	4085.66	144.956
														ZF234M	692.044	602.144	653.108	589.496	562.34	605.12	604.128	629.3	584.536	626.82	577.096	499.224		ZF234M	617.375	19.1838	586.851	19.5593
	Fig.5c
	HL-7702											HepG2
	punctum number per cell											punctum number per cell
	Exp	WT	ZF2M	ZF3M	ZF4M	ZF234M						Exp	WT	ZF2M	ZF3M	ZF4M	ZF234M
	1	51	5	12	21	3						1	66	42	50	39	41
	2	27	4	49	22	6						2	46	29	35	41	38
	3	36	3	35	20	8						3	53	32	33	49	52
	4	29	2	29	23	2						4	38	38	62	42	34
	5	32	7	23	36	4						5	52	33	53	45	36
	6	21	5	26	27	5						6	71	29	47	44	53
	7	58	5	55	28	8						7	53	27	53	42	51
	8	38	8	63	52	5						8	39	46	50	42	39
	9	33	1	41	52	3						9	51	30	35	62	33
	10	42	8	35	34	6			Average	SEM		10	67	34	51	53	54			Average	SEM
	11	23	3	57	42	4		WT	40.5333	2.16648		11	47	39	45	34	44		WT	54.3333	2.42228
	12	35	7	38	15	2		ZF2M	4.53333	0.425436		12	57	37	69	43	37		ZF2M	33.1333	1.23151
	13	45	4	35	31	8		ZF3M	37.9333	2.34738		13	54	46	40	57	40		ZF3M	48.9	1.85841
	14	63	9	32	41	6		ZF4M	33	2.23761		14	36	36	34	55	24		ZF4M	47.2	1.75342
	15	41	4	43	39	5		ZF234M	4.8	0.402292		15	34	20	60	35	31		ZF234M	39.4333	1.78801
	16	53	5	40	44	3						16	67	46	37	49	34
	17	48	3	34	38	4						17	81	23	41	56	37
	18	44	1	43	34	2						18	53	39	62	41	26
	19	51	2	52	17	5						19	69	35	50	46	27
	20	30	0	48	19	6						20	48	23	52	61	37
	21	36	4	23	54	7						21	57	30	63	63	62
	22	36	7	29	20	2						22	50	35	56	57	56
	23	35	4	24	26	1						23	44	31	33	69	51
	24	20	6	21	27	5						24	41	32	40	36	40
	25	58	4	58	21	7						25	38	34	62	43	24
	26	43	7	55	21	4						26	86	36	59	42	44
	27	33	4	29	34	4						27	71	24	47	32	34
	28	39	4	25	51	2						28	58	27	52	36	38
	29	54	2	48	51	8						29	59	30	53	47	32
	30	62	8	36	50	9						30	44	31	43	55	34
	Fig.5d
	HepG2															SMMC-7721
	punctum number per cell															punctum number per cell
	Exp	WT		ZF2M		ΔZF5		ZF2M-ΔZF5			MAZ		Average	SEM		Exp	WT		ZF2M		ΔZF5		ZF2M-ΔZF5			MAZ		Average	SEM
		sh-Cont	sh-MAZ-3'UTR	sh-Cont	sh-MAZ-3'UTR	sh-Cont	sh-MAZ-3'UTR	sh-Cont	sh-MAZ-3'UTR		WT	sh-Cont	54.9667	1.98702			sh-Cont	sh-MAZ-3'UTR	sh-Cont	sh-MAZ-3'UTR	sh-Cont	sh-MAZ-3'UTR	sh-Cont	sh-MAZ-3'UTR		WT	sh-Cont	66.4	2.41908
	1	43	37	55	5	3	5	9	6			sh-MAZ-3'UTR	48.8	2.37584		1	69	55	24	5	11	9	2	3			sh-MAZ-3'UTR	46.1667	1.79212
	2	43	39	29	6	6	7	7	4		ZF2M	sh-Cont	38.2667	1.69579		2	46	47	30	6	14	7	5	2		ZF2M	sh-Cont	40.7	1.93465
	3	48	58	34	9	11	3	8	8			sh-MAZ-3'UTR	7	0.596927		3	77	48	41	4	10	7	2	7			sh-MAZ-3'UTR	6.23333	0.546006
	4	41	54	43	7	3	3	7	2		ΔZF5	sh-Cont	4.9	0.473068		4	50	43	46	5	6	7	3	2		ΔZF5	sh-Cont	6.56667	0.535377
	5	48	57	36	8	7	4	4	2			sh-MAZ-3'UTR	5.6	0.416885		5	60	50	42	6	8	5	7	4			sh-MAZ-3'UTR	7.06667	0.522886
	6	75	35	42	11	4	6	4	4		ZF2M- ΔZF5	sh-Cont	6	0.514167		6	64	35	35	3	4	5	5	4		ZF2M- ΔZF5	sh-Cont	5.46667	0.441349
	7	70	29	33	8	8	6	6	8			sh-MAZ-3'UTR	5.83333	0.434393		7	73	30	42	6	3	7	4	11			sh-MAZ-3'UTR	5.63333	0.440698
	8	42	28	37	3	2	7	10	6							8	78	55	52	8	2	3	3	9
	9	67	60	41	7	8	8	8	9							9	79	51	55	6	6	4	4	7
	10	58	46	23	3	8	5	5	7							10	76	43	47	5	8	13	7	7
	11	58	44	28	4	3	4	0	3							11	51	54	50	6	9	8	8	6
	12	66	39	54	11	5	7	3	8							12	80	64	46	7	5	8	5	5
	13	57	52	43	16	1	3	2	3							13	69	63	35	9	4	9	4	8
	14	67	62	55	3	4	7	8	4							14	81	60	34	9	6	5	4	6
	15	62	65	26	2	7	4	11	5							15	47	44	41	9	7	13	9	4
	16	66	76	44	7	2	7	10	6							16	52	31	52	3	8	12	3	8
	17	58	45	53	9	8	4	7	6							17	51	30	36	4	9	6	7	2
	18	45	67	39	5	3	9	4	8							18	70	45	32	6	11	6	4	8
	19	67	45	34	5	2	8	10	1							19	65	45	18	7	4	6	5	6
	20	71	47	37	7	6	11	9	3							20	45	52	69	7	1	7	7	6
	21	36	58	45	9	4	2	8	8							21	71	61	44	12	8	8	7	6
	22	46	32	36	3	2	2	4	6							22	46	51	62	1	5	3	4	7
	23	63	42	36	5	6	4	5	4							23	60	33	34	15	6	4	8	8
	24	56	70	51	8	4	7	7	9							24	65	29	36	11	8	9	5	9
	25	49	37	42	4	5	9	3	7							25	84	47	32	6	8	11	7	7
	26	53	35	31	9	3	6	7	7							26	82	47	37	3	4	5	3	4
	27	56	65	28	6	1	5	3	5							27	88	45	34	4	4	8	3	3
	28	43	44	42	11	7	4	2	8							28	57	46	37	7	5	1	8	2
	29	39	38	26	13	5	8	5	9							29	75	37	37	5	9	9	9	3
	30	56	58	25	6	9	3	4	9							30	81	44	41	2	4	7	12	5

## Sheet: Fig. 6
	Fig.6a
	HepG2
	distance(μM)	MAZ	BG4		distance(μM)	MAZ	BRD4		distance(μM)	MAZ	MED1		distance(μM)	MAZ	CDK9		distance(μM)	MAZ	Pol II S2P		distance(μM)	MAZ	Pol II S5P		distance(μM)	MAZ	H3K27ac		distance(μM)	MAZ	H3K4me3		distance(μM)	MAZ	H3K9me3
	0	0	0		0	42.6667	32.6667		0	0	0		0	0	0		0	0	0.0833333		0	0	0		0	2	26.7778		0	0	0.222222		0	0	0
	0.083	0	0		0.083	39.3445	75.3463		0.083	0	0		0.083	0	0		0.083	0	0		0.083	0	0		0.083	2.01823	45.4161		0.083	0	0		0.083	0	0
	0.166	0.37037	1.71697		0.166	25.905	67.4163		0.166	0	0		0.166	0	0		0.166	0	0		0.166	2.53313	6.54275		0.166	3.93375	33.9173		0.166	0	0		0.166	0	0
	0.249	1.59333	26.1471		0.249	29.9372	54.6803		0.249	0.645508	13.443		0.249	0	0		0.249	0	0		0.249	32.8935	45.2862		0.249	8.77093	17.4341		0.249	0	0		0.249	0	0
	0.332	15.9052	43.2003		0.332	74.0929	50.4609		0.332	0.720637	26.4629		0.332	0	0		0.332	0	0		0.332	81.3683	82.8182		0.332	0.247631	7.57075		0.332	0	0		0.332	0	0
	0.415	30.923	38.148		0.415	84.4242	16.8213		0.415	1.16705	9.97301		0.415	0	0		0.415	0	0.0897581		0.415	82.2486	80.2392		0.415	0	1.12072		0.415	0	0		0.415	0	0
	0.498	37.3533	25.9871		0.498	84.6667	4.36062		0.498	0	0		0.498	0	1.70701		0.498	0	16.165		0.498	49.1231	37.5516		0.498	0	0.161844		0.498	0.815744	0		0.498	0	0
	0.581	32.9213	25.1095		0.581	63.1826	0.0519818		0.581	0	0		0.581	9.06872	24.0937		0.581	4.48277	74.7037		0.581	5.69605	3.48626		0.581	0	0		0.581	1.87526	0		0.581	0	0
	0.664	27.5596	12.7047		0.664	32.0717	0		0.664	0	0		0.664	46.2972	84.6667		0.664	15.9343	60.8153		0.664	0	0		0.664	0	0		0.664	8.70704	0.143919		0.664	0	0
	0.747	14.1983	5.67275		0.747	2.58	0		0.747	0.323667	0		0.747	78.7276	84.6667		0.747	7.90255	16.932		0.747	0	0		0.747	0	0		0.747	31.2789	7.90004		0.747	9.40444	0
	0.83	45.2993	29.0928		0.83	6.53255	0		0.83	11.1517	0.385901		0.83	84.6667	84.6667		0.83	4.82626	0.279856		0.83	0	0		0.83	0	0		0.83	76.1172	33.589		0.83	61.4519	0
	0.913	75.752	85		0.913	16.9816	3.09595		0.913	43.8069	0.582073		0.913	84.6667	84.6667		0.913	15.7953	16.3574		0.913	0	0		0.913	0	0		0.913	84.6667	78.935		0.913	84.6667	0
	0.996	84.6667	84.9683		0.996	56.6926	41.117		0.996	59.2711	0		0.996	84.6667	84.5892		0.996	30.0996	77.3789		0.996	0.0550765	0		0.996	0	0		0.996	84.6667	85		0.996	84.6667	0
	1.079	84.6667	85		1.079	78.9771	76.3225		1.079	25.2299	0.459137		1.079	84.6667	84.6667		1.079	69.5735	53.0779		1.079	0.571166	0.11906		1.079	0	0		1.079	84.6667	85		1.079	84.6667	0
	1.162	84.6667	85		1.162	80.0217	85		1.162	18.0039	0		1.162	84.6667	83.8598		1.162	75.753	12.8481		1.162	0.41105	0.00673401		1.162	0.412927	0		1.162	62.0066	59.8968		1.162	84.6667	0
	1.245	21.7867	61.3468		1.245	81.2664	77.0468		1.245	0	0		1.245	84.6667	84.6667		1.245	46.9295	0.229592		1.245	0	0		1.245	3.0378	3.68226		1.245	15.0721	24.9363		1.245	59.2395	0
	1.328	0.853333	8.81658		1.328	60.6269	9.88044		1.328	0	0		1.328	84.6667	84.6667		1.328	7.98354	0		1.328	0.619688	0		1.328	58.1837	11.4392		1.328	21.9381	15.9903		1.328	19.5907	0
	1.411	0	0.0195651		1.411	15.9302	0.259909		1.411	0	0		1.411	84.6226	80.5622		1.411	1.12306	0		1.411	0.143512	0		1.411	33.5215	30.8754		1.411	60.4792	17.9537		1.411	1.64498	0
	1.494	0	0		1.494	2.10393	0		1.494	0	0		1.494	84.6667	64.075		1.494	0.519129	0		1.494	0.00185104	0		1.494	1.08119	21.572		1.494	84.6667	33.1111		1.494	0	6.69917
	1.577	0	0		1.577	0	0		1.577	0	0		1.577	53.3656	32.2574		1.577	0.609633	0		1.577	0	0		1.577	0.207377	0.493361		1.577	84.6667	61.0337		1.577	0	8.68181
	1.66	0	0		1.66	0	0		1.66	0.009161	0		1.66	22.0606	2.6791		1.66	2.57858	0		1.66	4.9084	0.251151		1.66	0	0		1.66	84.6667	65.1687		1.66	0	0
	1.743	0	0		1.743	0	0		1.743	0.788107	0		1.743	11.2434	1.02457		1.743	24.6321	5.53333		1.743	15.6135	14.1967		1.743	0	0		1.743	84.6667	85		1.743	0	0
	1.826	0	0.0674202		1.826	0	0		1.826	4.07188	0.0657462		1.826	12.4356	1.31098		1.826	47.1291	70.2798		1.826	42.0348	29.2034		1.826	0	0		1.826	84.6667	85		1.826	0	0
	1.909	0	0.0313306		1.909	0.0442304	0.235651		1.909	0.919433	0		1.909	18.7182	3.30614		1.909	84.6667	84.3037		1.909	36.3065	31.9947		1.909	0	0		1.909	84.6667	85		1.909	0.0631948	6.2355
	1.992	0	0		1.992	3.33505	6.39766		1.992	6.12944	2.29817		1.992	26.0885	7.55944		1.992	84.6667	65.452		1.992	22.6593	11.4497		1.992	0.784896	0		1.992	84.6667	85		1.992	0	34.3806
	2.075	0	0		2.075	21.5163	28.4306		2.075	17.5844	25.9821		2.075	35.8453	13.997		2.075	76.8278	22.1325		2.075	2.62145	0		2.075	5.78236	3.59608		2.075	84.6667	85		2.075	0	85
	2.158	0	0		2.158	76.3161	48.9697		2.158	62.8332	74.7919		2.158	61.6696	29.2828		2.158	32.6508	0.564059		2.158	0	0		2.158	15.1126	23.7174		2.158	69.2748	85		2.158	1.19797	85
	2.241	0	0		2.241	84.6667	85		2.241	76.2724	85		2.241	56.675	42.7434		2.241	1.86737	0.134694		2.241	0	0		2.241	56.0382	72.2077		2.241	18.8974	39.8722		2.241	13.932	84.4978
	2.324	0	0.0136823		2.324	82.5267	85		2.324	70.0928	85		2.324	70.0959	51.3146		2.324	0	0		2.324	0.472286	0.81862		2.324	84.1237	73.8466		2.324	5.44637	17.6373		2.324	58.7808	71.2207
	2.407	0.0987037	0.330161		2.407	61.6272	77.6998		2.407	84.6667	85		2.407	76.6314	35.9069		2.407	0	0		2.407	22.9274	20.4072		2.407	84.4031	85		2.407	4.32411	32.1118		2.407	63.735	7.54685
	2.49	0.233333	15.7698		2.49	23.1215	72.5146		2.49	84.6667	85		2.49	59.482	14.3536		2.49	0	0		2.49	70.9771	83.111		2.49	84.6667	85		2.49	13.0736	74.707		2.49	84.4191	0
	2.573	0.239259	29.2838		2.573	1.57673	56.5727		2.573	84.0858	85		2.573	21.1	5.93963		2.573	0	0		2.573	84.6667	85		2.573	84.6667	85		2.573	32.492	80.5594		2.573	84.6667	0
	2.656	0	7.18858		2.656	0	5.59021		2.656	84.6667	85		2.656	2.49396	0.835455		2.656	0	0		2.656	84.6667	85		2.656	84.6667	85		2.656	35.4441	81.6403		2.656	67.0443	0
	2.739	0	0.372926		2.739	0	0.382066		2.739	81.0217	85		2.739	0	0.118343		2.739	0	0		2.739	84.6667	82.0857		2.739	84.6667	85		2.739	10.8458	71.4475		2.739	67.3717	0
	2.822	0	0		2.822	0	0		2.822	84.6667	85		2.822	0.00658306	0.211464		2.822	0	0		2.822	48.1895	46.4442		2.822	84.6667	85		2.822	29.5556	74.8148		2.822	35.8909	0
	2.905	0.152963	0		2.905	0.0355556	0.891488		2.905	84.6667	85		2.905	0	0		2.905	0	0		2.905	2.11726	5.61032		2.905	84.6667	85		2.905	65.4705	83.1004		2.905	8.91017	0
	2.988	10.6733	0		2.988	1.01732	15.2105		2.988	84.6667	85		2.988	0	0		2.988	0.368031	0		2.988	0.398076	0		2.988	79.9051	85		2.988	84.6667	82.3256		2.988	0.662442	0
	3.071	54.3194	11.2606		3.071	29.7313	76.3242		3.071	84.6667	85		3.071	0	0.113323		3.071	3.89779	0.445011		3.071	3.14071	0.198036		3.071	51.3316	85		3.071	84.6667	66.9107		3.071	0	0
	3.154	82.6541	54.1553		3.154	68.4241	85		3.154	84.6667	85		3.154	0	0		3.154	1.91152	0		3.154	13.0009	2.68059		3.154	13.7245	82.0038		3.154	25.5911	28.6909		3.154	0.037014	0.732075
	3.237	84.4167	64.6618		3.237	74.9768	85		3.237	84.6667	85		3.237	0	0		3.237	0.281072	0		3.237	14.5632	9.58701		3.237	0.526549	44.9176		3.237	2.40093	1.63389		3.237	0.043402	0.824638
	3.32	70.4537	45.9429		3.32	69.4826	81.3543		3.32	74.0621	84.8659		3.32	0	0		3.32	0	0		3.32	9.95786	7.94949		3.32	0	9.2357		3.32	0	0.0471613		3.32	0	0
	3.403	29.505	13.6667		3.403	34.3885	50.7199		3.403	30.2622	49.114		3.403	0	0		3.403	0	0		3.403	10.3578	8.51127		3.403	0	0.184635		3.403	0	0		3.403	0	0
	3.486	0	0.476502		3.486	9.00391	5.4191		3.486	2.60983	42.0831		3.486	0	0		3.486	0	0		3.486	34.6198	17.6721		3.486	0.685253	0.399392		3.486	0	0		3.486	0	0
	3.569	0	0		3.569	1.90672	0.412389		3.569	6.57209	61.6764		3.569	0	0.0594704		3.569	3.7394	41.6905		3.569	69.921	57.8021		3.569	20.9545	2.10199		3.569	0	0		3.569	0	0
	3.652	0	0		3.652	2.23156	0.363873		3.652	42.268	74.3712		3.652	0	1.84418		3.652	30.1688	85		3.652	79.5634	74.8664		3.652	71.1599	15.2065		3.652	0	0		3.652	0	0
	3.735	2.31333	0.695155		3.735	3.81814	2.88889		3.735	32.7868	85		3.735	14.0415	34.2587		3.735	81.8891	85		3.735	84.6667	75.8578		3.735	81.0772	37.6935		3.735	0	0		3.735	0	0
	3.818	34.1126	14.5205		3.818	9.6617	13.9339		3.818	19.1651	43.118		3.818	67.9598	75.3819		3.818	84.6667	85		3.818	77.4573	59.3898		3.818	84.6667	73.3583		3.818	0	0		3.818	0	0
	3.901	60.5648	84.4497		3.901	17.2917	22.9463		3.901	2.71875	2.12575		3.901	84.6667	84.6667		3.901	84.6667	85		3.901	52.4701	56.9738		3.901	84.6667	85		3.901	0.0619954	6.31459		3.901	0	0
	3.984	30.4867	85		3.984	16.3294	11.3626		3.984	0	0		3.984	84.6667	84.6667		3.984	84.6667	85		3.984	65.8726	74.0148		3.984	84.6667	85		3.984	14.0027	19.153		3.984	0	0.0971028
	4.067	2.52259	28.1553		4.067	6.1088	1.46979		4.067	0	0		4.067	81.754	51.0128		4.067	84.6667	85		4.067	73.3907	70.2853		4.067	62.8372	82.7714		4.067	21.778	73.7427		4.067	0	0.289083
	4.15	0	4.26215		4.15	0.439909	0.747238		4.15	0	0		4.15	48.4467	9.84448		4.15	84.1124	83.4063		4.15	76.8368	78.792		4.15	24.0846	56.8573		4.15	82.2638	83.5135		4.15	0	7.18663
	4.233	0	0		4.233	0	0		4.233	0	0		4.233	1.02202	0.197597		4.233	45.8996	25.402		4.233	76.5974	82.575		4.233	3.86818	26.9152		4.233	76.993	85		4.233	0	31.4045
	4.316	0	0		4.316	0	0		4.316	0	0		4.316	1.8664	2.85859		4.316	4.94315	12.1469		4.316	78.0285	41.0757		4.316	0.00668285	2.16594		4.316	83.9777	85		4.316	0.165485	28.0278
	4.399	0	0		4.399	0	0		4.399	0	0		4.399	23.3367	36.4365		4.399	0	0.763152		4.399	19.3586	8.0303		4.399	0.175621	0		4.399	84.6667	85		4.399	2.30695	0
	4.482	0	0		4.482	0	0		4.482	0	0		4.482	74.2941	76.4988		4.482	0	0		4.482	4.60007	4.47433		4.482	0	0.0668516		4.482	81.47	85		4.482	5.23889	0
	4.565	0	0		4.565	0	0		4.565	0	0		4.565	84.6667	84.6667		4.565	0	0		4.565	7.93557	10.1453		4.565	0	0		4.565	31.2667	78.7349		4.565	0.235891	0
	4.648	0	0		4.648	0	0		4.648	0	0		4.648	84.6667	84.6667		4.648	0	0		4.648	17.4423	16.3647		4.648	0	0		4.648	8.12341	52.3914		4.648	0	0
	4.731	0	0		4.731	0	0		4.731	0	0		4.731	84.6667	84.6667		4.731	0	0		4.731	35.2914	51.5761		4.731	0	0		4.731	10.5212	62.3899		4.731	0	2.23404
	4.814	0	0		4.814	0	0		4.814	0	0		4.814	76.9688	82.5306		4.814	0	0		4.814	70.0314	75.2061		4.814	2.55235	0		4.814	25.4585	82.2662		4.814	0	22.1156
	4.897	0.177222	0.161412		4.897	0	0		4.897	0	0		4.897	68.9705	56.2295		4.897	0	0		4.897	84.6667	81.7828		4.897	10.0585	0.938962		4.897	6.05097	80.5721		4.897	0	58.5522
	4.98	0.15	0.486483		4.98	0	0.0623782		4.98	0	0		4.98	37.7098	40.518		4.98	0	0		4.98	80.7801	78.221		4.98	4.98246	3.87325		4.98	0.0768935	48.6198		4.98	0	84.1936
	5.063	0	0		5.063	0.179103	0		5.063	0	0		5.063	41.0092	34.0388		5.063	0	0		5.063	80.944	55.6005		5.063	27.7055	15.5795		5.063	0	18.0742		5.063	0.2815	72.4064
	5.146	0	0		5.146	0.0520707	0		5.146	1.15231	0.932415		5.146	72.1668	72.7982		5.146	0	0		5.146	31.3141	45.7766		5.146	60.1676	39.5438		5.146	0	0.875112		5.146	7.45389	11.815
	5.229	0	0		5.229	0	0		5.229	1.08551	1.74656		5.229	84.6667	84.6667		5.229	0	0		5.229	10.7116	19.394		5.229	81.017	62.4899		5.229	0	0		5.229	54.2125	0.64788
	5.312	0	0		5.312	0	0		5.312	0	0.312829		5.312	84.6667	84.6667		5.312	0	0		5.312	6.72688	14.5057		5.312	53.8035	83.4748		5.312	0	0		5.312	81.5448	0.265467
	5.395	0	0		5.395	0	0		5.395	0	0.0195898		5.395	84.6667	84.6667		5.395	0	0		5.395	13.393	27.6022		5.395	46.9426	78.8957		5.395	0	0		5.395	84.6667	0.0511292
	5.478	0	0		5.478	0	0		5.478	0.465483	0.209073		5.478	84.6667	84.6667		5.478	0	0		5.478	56.762	67.9158		5.478	49.4585	66.2564		5.478	0	0		5.478	84.6667	4.48195
	5.561	1.03241	0		5.561	0	0		5.561	6.68518	5.81979		5.561	84.6667	84.6667		5.561	0	0		5.561	81.4027	85		5.561	67.1806	40.8837		5.561	1.07663	0.0347943		5.561	84.6667	6.61262
	5.644	4.23444	0		5.644	0	0		5.644	65.1717	73.3163		5.644	84.6667	71.5738		5.644	0	0		5.644	84.6667	85		5.644	67.6946	27.6414		5.644	6.33333	14.8148		5.644	84.6667	2.84449
	5.727	6.685	0.216538		5.727	0	0		5.727	84.6667	84.9513		5.727	80.1104	23.0723		5.727	0.00435689	0		5.727	82.9495	85		5.727	45.653	37.8758		5.727	41.9371	58.3249		5.727	84.6667	0
	5.81	0.837778	0.109459		5.81	0.0474074	0		5.81	84.6667	85		5.81	37.5398	8.24864		5.81	0	0		5.81	79.3695	55.0646		5.81	57.5041	29.9913		5.81	63.7262	85		5.81	84.6667	4.97884
	5.893	0	0		5.893	0.050732	0		5.893	84.6667	85		5.893	36.1481	5.6317		5.893	0	0		5.893	40.1249	37.4035		5.893	25.1693	16.3878		5.893	63.0393	85		5.893	84.6667	46.2764
	5.976	0	0		5.976	0	0		5.976	84.6667	85		5.976	23.7806	0.408105		5.976	0.36866	0		5.976	12.8225	3.90325		5.976	0.813533	11.0253		5.976	84.6667	85		5.976	84.6667	41.7478
	6.059	0	0		6.059	0	0		6.059	84.6667	85		6.059	14.5538	6.06778		6.059	0.687749	0		6.059	0.102749	0		6.059	0	0.475789		6.059	84.0167	85		6.059	84.6667	4.77784
	6.142	0	0		6.142	0	0		6.142	49.4851	51.4775		6.142	51.5543	30.3096		6.142	1.27792	0		6.142	0	0		6.142	0	0		6.142	84.6667	85		6.142	83.728	0
	6.225	17.2267	2.35786		6.225	0	0		6.225	30.4529	60.0918		6.225	84.6667	80.4594		6.225	31.3736	1.29082		6.225	0	0		6.225	0	0		6.225	75.9633	85		6.225	76.8729	0
	6.308	68.5452	33.4329		6.308	0	0		6.308	53.869	85		6.308	84.6667	84.6667		6.308	53.7576	15.9374		6.308	0	0		6.308	0	0		6.308	66.7043	85		6.308	84.6667	0
	6.391	84.6667	85		6.391	0	0		6.391	84.6667	83.4659		6.391	84.6667	83.5897		6.391	53.2367	21.5056		6.391	0	0		6.391	0	0		6.391	27.692	68.6114		6.391	74.6225	0
	6.474	84.6667	85		6.474	0	0		6.474	82.7328	63.6171		6.474	73.3554	63.3939		6.474	71.4022	21.3667		6.474	0	0		6.474	0	0		6.474	18.7744	36.1984		6.474	55.7194	0
	6.557	84.6667	85		6.557	0	0		6.557	51.1002	7.24085		6.557	34.484	18.3718		6.557	84.1912	52.9636		6.557	0	0.377104		6.557	0.301551	0		6.557	15.2821	3.20806		6.557	33.9116	0
	6.64	84.6667	85		6.64	0	0		6.64	9.8437	1.53941		6.64	11.3693	4.64921		6.64	80.501	22.6778		6.64	0.577904	2.02512		6.64	7.19908	0		6.64	3.17186	1.98642		6.64	15.9455	0
	6.723	84.5533	83.3376		6.723	0	0		6.723	1.3867	2.03172		6.723	0	4.53219		6.723	53.3904	6.6915		6.723	2.95889	4.66234		6.723	5.04981	1.03851		6.723	0	1.7103		6.723	3.19055	0.0577184
	6.806	60.037	55.3333		6.806	0	0.177605		6.806	3.04318	0.860547		6.806	0.323275	6.64724		6.806	14.2988	7.83163		6.806	7.90497	12.7435		6.806	2.95847	0.790857		6.806	0	8.19819		6.806	0.221864	0.0959773
	6.889	6.49685	6.06954		6.889	0.103742	0.26684		6.889	4.39865	0.161971		6.889	0.635235	5.3472		6.889	0.258062	1.9011		6.889	17.1952	16.1531		6.889	0.0593886	0.0568107		6.889	40.5185	32.0468		6.889	0.0310535	0
	6.972	0	0.323881		6.972	0.913956	14.0799		6.972	3.15209	0		6.972	0.0912517	6.88793		6.972	1.11984	42.6167		6.972	5.67896	5.83209		6.972	0	0		6.972	45.5006	71.2599		6.972	0	0
	7.055	0	0		7.055	1.0016	29.5614		7.055	0.0874533	0		7.055	0.243264	2.2793		7.055	3.91428	83.9862		7.055	1.05151	0.557847		7.055	0	0		7.055	57.1042	83.4352		7.055	0	0
	7.138	0	0		7.138	6.53569	12.935		7.138	0	0		7.138	0	4.43147		7.138	59.4129	80.275		7.138	0	0		7.138	0	0		7.138	69.28	85		7.138	0	1.66435
	7.221	0	0		7.221	6.96077	18.1501		7.221	0	0		7.221	2.26377	13.1128		7.221	84.6667	57.8554		7.221	0	0		7.221	0.29321	0		7.221	72.4717	85		7.221	0	5.17129
	7.304	0	0		7.304	9.18843	12.9381		7.304	0	0		7.304	7.304	17.3327		7.304	84.6667	12.7681		7.304	0	0		7.304	3.85011	0.194213		7.304	58.0942	85		7.304	0.155613	1.8678
	7.387	0	0		7.387	20.1289	25.7126		7.387	0	0		7.387	9.29754	24.709		7.387	84.6667	1.0421		7.387	0	0		7.387	57.878	20.9312		7.387	44.8958	85		7.387	5.92152	13.5596
	7.47	0	0		7.47	47.2186	72.1462		7.47	7.13342	7.46956		7.47	9.35238	20.8279		7.47	50.7222	0		7.47	0	0		7.47	84.6667	81.8182		7.47	37.761	85		7.47	49.5895	1.58745
	7.553	0.215926	0		7.553	65.1932	85		7.553	80.0551	80.3082		7.553	10.0847	6.15152		7.553	7.06669	0		7.553	0.284665	0.0194449		7.553	84.6667	85		7.553	1.95394	38.0853		7.553	81.1676	0.0663007
	7.636	3.77778	0.588539		7.636	63.2566	73.2136		7.636	84.6667	85		7.636	0.111207	3.21971		7.636	0.905259	0		7.636	0.310366	0.259259		7.636	84.6667	85		7.636	0	2.40728		7.636	57.8051	0
	7.719	38.605	5.35184		7.719	34.268	51.8908		7.719	84.6667	85		7.719	0.401442	0.215887		7.719	0.00605356	0.0938776		7.719	1.34616	0.321718		7.719	84.6667	85		7.719	0	0		7.719	18.3734	73.6968
	7.802	62.303	25.4228		7.802	12.6417	16.5753		7.802	84.6667	85		7.802	0	1.12821		7.802	0	0.179743		7.802	0.393956	0		7.802	84.0286	85		7.802	0	0		7.802	2.27778	85
	7.885	84.6667	62.4801		7.885	5.89569	2.13169		7.885	84.6667	85		7.885	0	6.18224		7.885	0	0		7.885	0.0584218	0.00121531		7.885	84.6667	79.8779		7.885	0	0		7.885	0	84.8373
	7.968	82.2867	84.3902		7.968	5.24205	0.42885		7.968	84.6667	84.1198		7.968	23.3289	49.4126		7.968	0	0		7.968	1.67923	0.194708		7.968	84.6667	85		7.968	0.236832	3.58516		7.968	0	85
	8.051	64.0093	68.6369		8.051	8.28513	0.560754		8.051	84.6667	85		8.051	66.1119	83.7169		8.051	0	1.99263		8.051	7.87354	0.995497		8.051	84.6667	85		8.051	51.3494	39.7081		8.051	0	53.4501
	8.134	52.9141	14.8123		8.134	8.93369	0.813082		8.134	49.5553	30.2658		8.134	84.5944	84.6667		8.134	19.3052	9.81852		8.134	21.5381	2.28464		8.134	54.3294	85		8.134	84.6667	85		8.134	0	6.31877
	8.217	59.5517	11.7337		8.217	4.78212	0.479532		8.217	7.42801	3.31361		8.217	84.6667	84.6667		8.217	73.625	70.0296		8.217	39.9592	4.58907		8.217	6.20466	46.3484		8.217	84.6667	85		8.217	0	2.51811
	8.3	63.6626	17.37		8.3	1.73469	0.30561		8.3	0	0		8.3	84.6667	84.6667		8.3	84.6667	85		8.3	29.552	4.56388		8.3	0	10.0507		8.3	84.6667	85		8.3	0	37.827
	8.383	19.5341	9.98024		8.383	0	0		8.383	0	0		8.383	84.6667	77.1616		8.383	84.6667	85		8.383	24.5732	1.15793		8.383	0	0		8.383	84.6667	85		8.383	0	20.8297
	8.466	1.66667	1.32243		8.466	0	0		8.466	0	0		8.466	37.3988	72.7452		8.466	84.6667	85		8.466	27.2549	3.31122		8.466	0	0		8.466	84.6667	85		8.466	0	1.77407
	8.549	0.0314815	0.0539362		8.549	0	0		8.549	0	0		8.549	24.9004	24.9247		8.549	84.6667	85		8.549	4.69573	1.00795		8.549	0	0		8.549	84.6667	85		8.549	0	0
	8.632	0	0		8.632	0	0		8.632	0	0		8.632	5.68363	9.9798		8.632	0	81.5368		8.632	1.75849	0.382523		8.632	0	0		8.632	84.6667	85		8.632	0	0
	8.715	0	0		8.715	0	0		8.715	0	0		8.715	0	0		8.715	0	23.75		8.715	0.326885	0		8.715	0	0		8.715	84.6667	85		8.715	0	0
	8.798	0	0		8.798	0	0		8.798	0	0		8.798	0	0						8.798	3.97823	1.8191		8.798	0	0		8.798	75.3354	85		8.798	0	0
	8.881	0	0		8.881	0	0.138618		8.881	0	0		8.881	0	0						8.881	35.0081	16.3065		8.881	0	0		8.881	51.0169	83.4384		8.881	0	0.340708
	8.964	0	0		8.964	0	0.0526316		8.964	0	0		8.964	0	0						8.964	80.9982	61.7635		8.964	0.671627	0.239574		8.964	8.35371	44.7105		8.964	0	2.89441
	9.047	0	0		9.047	0	0.131037		9.047	0	0		9.047	1.28513	1.21959						9.047	84.6667	85		9.047	11.9086	0.650218		9.047	0.151504	27.9588		9.047	0	19.3294
	9.13	0	0		9.13	0	0		9.13	0	0		9.13	20.1218	6.57659						9.13	84.6667	85		9.13	57.505	12.8932		9.13	0	0.13136		9.13	0	49.1426
	9.213	0	0		9.213	0	0		9.213	0	0		9.213	45.5962	5.04357						9.213	73.6186	62.3796		9.213	83.583	58.4345		9.213	0	0.0963091		9.213	0	15.4328
	9.296	0	0		9.296	0	0		9.296	0	0		9.296	56.6926	4.96844						9.296	40.7398	6.9322		9.296	84.6667	85		9.296	0.44406	0		9.296	0	1.19795
	9.379	0	0		9.379	0	0		9.379	0	0		9.379	60.7708	6.17578						9.379	17.052	1.27301		9.379	46.1667	85		9.379	4.36657	0		9.379	0	0
	9.462	0.32	0		9.462	0	0		9.462	0	0		9.462	63.1181	8.13269						9.462	6.39282	0.200187		9.462	0	63.3849		9.462	51.8682	12.91		9.462	0	1.33941
	9.545	3.80907	0.0436248		9.545	0	0		9.545	0	0		9.545	65.8188	11.2692						9.545	1.90239	0.0119539		9.545	0	30.9749		9.545	35.5204	28.1003		9.545	0	4.33186
	9.628	31.3444	0.786569		9.628	0	0		9.628	0	0		9.628	37.4837	3.02134						9.628	4.78498	0		9.628	0	1.22222		9.628	11.4983	28.3857		9.628	0	0.584264
	9.711	27.1667	0.628991		9.711	0	0.0935673		9.711	0	0.134986		9.711	24.8395	0						9.711	15.9131	4.73407						9.711	3.66477	10.7372		9.711	0	2.18832
	9.794	4.86148	0.570295		9.794	0.203644	0.898852		9.794	7.42587	14.425		9.794	6.69097	0						9.794	40.2663	5.11448						9.794	2.65158	4.46995		9.794	0	0
	9.877	0.71	0.0446824		9.877	2.94969	9.50574		9.877	28.8275	39.6822		9.877	0	0						9.877	47.5591	33.0101						9.877	0.3125	2.65741		9.877	0	0
	9.96	0	0		9.96	9.84662	21.924		9.96	65.3747	85		9.96	0	0						9.96	79.5753	29.0598						9.96	0.175317	0.709343		9.96	0	0.302173
	10.043	0	0		10.043	21.2097	20.3892		10.043	83.659	85		10.043	0	0						10.043	69.6963	33.7146						10.043	0	0.0677624		10.043	0	0.0108143
	10.126	0	0		10.126	44.8758	27.2088		10.126	81.4175	85		10.126	0	0						10.126	41.8036	18.2238						10.126	0	0		10.126	0	0
	10.209	0	0		10.209	46.2265	49.9883		10.209	64.0413	85		10.209	0	0						10.209	13.9686	2.17206						10.209	0	0		10.209	0	0
	10.292	0	0		10.292	44.4259	43.2365		10.292	57.957	82.6485		10.292	0	0						10.292	0.0895561	0						10.292	0	0		10.292	0	0
	10.375	0	0		10.375	38.2313	24.3546		10.375	56.276	85		10.375	0	0						10.375	0	0						10.375	0	0		10.375	0	0
	10.458	0	0		10.458	32.166	22.0994		10.458	66.387	78.4899		10.458	0	0						10.458	0	0						10.458	0	0		10.458	0	0
	10.541	0	0		10.541	16.7204	6.0561		10.541	35.6343	37.5206		10.541	0	0						10.541	0.898224	0						10.541	0	0		10.541	0	0
	10.624	0.0162963	0		10.624	11.5924	16.7594		10.624	13.955	5.16592		10.624	0	0						10.624	2.60694	0.612038						10.624	0	0.0902217		10.624	0	0
	10.707	0.11	0		10.707	42.4038	64.2885		10.707	4.07518	0.0122255		10.707	0	0						10.707	3.58804	1.16715						10.707	8.66943	6.88072		10.707	0	0
	10.79	0.26963	0		10.79	76.8405	85		10.79	0	0		10.79	0	0						10.79	8.38843	7.32578						10.79	16.7535	42.4224		10.79	0	0
	10.873	0	0		10.873	84.6667	85		10.873	0	0		10.873	0	0						10.873	24.1629	19.4242						10.873	5.34119	68.504		10.873	0	0
	10.956	0	0		10.956	84.6667	85		10.956	0	0		10.956	0	0						10.956	50.1834	46.8993						10.956	3.11457	57.985		10.956	0	0
	11.039	0	0		11.039	84.6667	85		11.039	0	0		11.039	0	0						11.039	78.5463	66.8085						11.039	0.0602413	26.7638		11.039	0	0
	11.122	1.3963	0.0307357		11.122	84.6667	84.1828		11.122	0	0		11.122	0	0						11.122	79.1226	81.8198						11.122	0	0		11.122	0	0
	11.205	33.6617	1.52812		11.205	75.348	84.8772		11.205	0	0		11.205	0	0						11.205	81.1558	78.8714						11.205	0	0		11.205	0	0
	11.288	73.5126	67.5973		11.288	66.5628	69.0381		11.288	0	0		11.288	0.526057	14.3102						11.288	84.6667	85						11.288	0	0		11.288	0	0
	11.371	83.9213	84.3718		11.371	74.3115	74.4195		11.371	0	0		11.371	8.651	49.4927						11.371	84.6667	85										11.371	0	0.122793
	11.454	84.6667	85		11.454	84.6667	85		11.454	0	0		11.454	55.2521	84.6667						11.454	84.6667	84.9735										11.454	0	1.40727
	11.537	63.3659	76.3448		11.537	84.6667	85		11.537	0	0		11.537	84.6667	84.6667						11.537	84.6667	85										11.537	0	0.653576
	11.62	15.0756	24.5045		11.62	84.6667	85		11.62	0	0		11.62	84.6667	77.5908						11.62	78.8757	72.5618										11.62	0	0
	11.703	0	0.101791		11.703	84.6667	85		11.703	0	0		11.703	84.6667	38.6638						11.703	30.7593	31.0637										11.703	0	0
	11.786	0	0		11.786	84.6667	85		11.786	0	0		11.786	21.7778	0						11.786	1.2477	0.900922
	11.869	0	0		11.869	84.6667	85		11.869	0	0										11.869	0	0
	11.952	0	0		11.952	84.6667	85
	12.035	0	0		12.035	84.6667	85
	12.118	0.082963	0		12.118	84.6667	85
	12.201	0	0		12.201	84.6667	85
	12.284	0	0		12.284	84.6667	85
	12.367	0	0		12.367	83.9929	71.5276
	12.45	0	0		12.45	70.2449	26.3665
	12.533	0	0.0107079		12.533	16.3744	2.75027
	12.616	0	0.0516888		12.616	1.23236	0
	12.699	0.225	0.241787		12.699	0	0
	12.782	0.924444	9.84493		12.782	0	0
	12.865	2.28185	8.51398		12.865	0	0
	12.948	0.66	1.52885		12.948	0	0
	13.031	0	0.174499		13.031	0	0.2376
	13.114	0	0		13.114	4.33139	1.98527
	13.197	0	0		13.197	18.9296	4
	13.28	0	0		13.28	22.5384	1.99545
	13.363	0	0		13.363	6.22507	1.56444
	13.446	0	0		13.446	3.30482	12.0877
	13.529	1.25486	0		13.529	13.4561	27.6502
	13.612	0	0		13.612	39.5329	68.1469
					13.695	72.9348	85
					13.778	84.6667	85
					13.861	84.6667	84.2471
					13.944	83.9147	76.3372
					14.027	66.3066	55.8815
					14.11	31.8143	17.3857
					14.193	3.99848	0
					14.276	0.39765	0
					14.359	0	0
					14.442	0	0
					14.525	0	0
	Fig.6b
	BRD4
			no DNA			WT			Mut1					no DNA		WT		Mut1
	MAZ	time	Exp 1	Exp 2	Exp 3	Exp 1	Exp 2	Exp 3	Exp 1	Exp 2	Exp 3		time	Average	SD	Average	SD	Average	SD
	WT	0'	0	0	0	0	0	0	0	0	0		0'	0	0	0	0	0	0
		1'	635745	651564	506853	816002	943660	991774	422249	401915	807155		1'	598054	79377	917145	90836	543773	228322
		15'	1.44402e+06	1.65071e+06	1.53386e+06	2.58181e+06	2.71009e+06	3.00931e+06	1.82502e+06	1.83015e+06	1.67637e+06		15'	1542862	103639	2767072	219374	1777178	87339
		30'	2.58441e+06	2.82476e+06	2.51063e+06	5.43561e+06	4.7141e+06	5.24979e+06	2.80211e+06	2.9889e+06	2.35316e+06		30'	2639933	164260	5133166	374623	2714723	326756
	MED1
			no DNA			WT			Mut1					no DNA		WT		Mut1
	MAZ	time	Exp 1	Exp 2	Exp 3	Exp 1	Exp 2	Exp 3	Exp 1	Exp 2	Exp 3		time	Average	SD	Average	SD	Average	SD
	WT	0'	0	0	0	0	0	0	0	0	0		0'	0	0	0	0	0	0
		1'	816470	517423	662520	938437	749725	978804	668470	900509	395052		1'	665471	149545	888989	122283	654677	253011
		15'	1.59911e+06	1.55053e+06	2.04752e+06	2.47911e+06	3.4346e+06	2.67652e+06	1.73178e+06	1.89286e+06	1.83016e+06		15'	1732385	273989	2863411	504419	1818267	81196.8
		30'	3.01069e+06	2.348e+06	2.68826e+06	4.75034e+06	5.68504e+06	5.38631e+06	2.82809e+06	2.91298e+06	2.50632e+06		30'	2682318	331381	5273896	477381	2749132	214521
	Pol II
			no DNA			WT			Mut1					no DNA		WT		Mut1
	MAZ	time	Exp 1	Exp 2	Exp 3	Exp 1	Exp 2	Exp 3	Exp 1	Exp 2	Exp 3		time	Average	SD	Average	SD	Average	SD
	WT	0'	0	0	0	0	0	0	0	0	0		0'	0	0	0	0	0	0
		1'	640212	657075	481200	1.01697e+06	862010	832991	871116	885328	954490		1'	592829	97040.6	903989	98910.8	903645	44602.6
		15'	1.68563e+06	1.92911e+06	1.68644e+06	2.60837e+06	2.78902e+06	2.61525e+06	2.27568e+06	2.06679e+06	2.37134e+06		15'	1767058	140341	2670880	102372	2237936	155742
		30'	2.56186e+06	3.15607e+06	3.04638e+06	5.86901e+06	4.89974e+06	4.228e+06	2.95307e+06	2.81821e+06	2.96735e+06		30'	2921440	316196	4998918	824991	2912877	82296
	Fig.6c														Fig.6e
	HepG2							SMMC-7721							HepG2								SMMC-7721
	BRD4							BRD4							BRD4								BRD4
															MED1								MED1
	MED1
								MED1
															CDK9								CDK9
	CDK9							CDK9							Pol II S2P								Pol II S2P
	Pol II S2P
															Pol II S5P								Pol II S5P
								Pol II S2P
	Pol II S5P
															H3K27ac								H3K27ac
								Pol II S5P
	H3K27ac														H3K4me3								H3K4me3
								H3K27ac
	H3K4me3														MAZ								MAZ
	MAZ
								H3K4me3							Lamin B1								Lamin B1
								MAZ
	Lamin B1
								Lamin B1

## Sheet: Fig. 7
	Fig.7b													Fig.7c
	number of droplets													punctum number per cell
		Exp 1	Exp 2	Exp 3	Exp 4	Exp 5	Exp 6			Average	SEM			Exp	WT	ZF2M	ΔZF5	ZF2M- ΔZF5	ΔZF5-FUSIDR	ZF2M- ΔZF5-FUSIDR			Average	SEM
	WT	408	476	452	430	457	456		WT	446.5	9.75619			1	14	1	0	0	15	28		WT	27.0333	1.63052
	ZF2M	387	338	334	356	325	323		ZF2M	343.833	9.88405			2	17	0	0	0	19	48		ZF2M	1.03333	0.255889
	ΔZF5	0	0	0	0	0	0		ΔZF5	0	0			3	19	0	0	0	21	62		ΔZF5	0.8	0.236837
	ZF2M-ΔZF5	0	0	0	0	0	0		ZF2M-ΔZF5	0	0			4	26	0	0	1	14	28		ZF2M-ΔZF5	1.16667	0.295885
	ΔZF5-FUSIDR	362	345	352	348	348	352		ΔZF5-FUSIDR	351.167	2.42785			5	17	2	1	3	49	27		ΔZF5-FUSIDR	32.4	2.4366
	ZF2M-ΔZF5-FUSIDR	367	433	415	381	351	371		ZF2M-ΔZF5-FUSIDR	386.333	12.7611			6	16	1	0	0	27	17		ZF2M-ΔZF5-FUSIDR	30.7667	2.25383
														7	30	1	1	0	25	20
	area of droplets (μm2)													8	30	0	0	2	16	31
		Exp 1	Exp 2	Exp 3	Exp 4	Exp 5	Exp 6			Average	SEM			9	22	0	5	2	14	30
	WT	41492.5	41412.2	42873.1	38349.4	41529.2	41319.5		WT	41162.6	610.201			10	10	0	0	1	50	18
	ZF2M	28079.2	24372	28100.8	25822.6	27104.2	23628.5		ZF2M	26184.5	775.829			11	34	6	3	0	19	18
	ΔZF5	0	0	0	0	0	0		ΔZF5	0	0			12	27	1	4	0	35	13
	ZF2M-ΔZF5	0	0	0	0	0	0		ZF2M-ΔZF5	0	0			13	24	0	0	0	17	17
	ΔZF5-FUSIDR	23103.6	22839.6	23188.1	21009.4	20729.5	31048.9		ΔZF5-FUSIDR	23653.2	1542.88			14	24	0	2	1	14	23
	ZF2M-ΔZF5-FUSIDR	24488.8	27664.4	31579.7	24689.8	24657	29134.5		ZF2M-ΔZF5-FUSIDR	27035.7	1198.56			15	38	0	0	3	36	16
														16	45	2	0	0	35	29
														17	19	3	2	4	44	20
	Fig.7d													18	36	2	0	0	29	36
	Relative Gluc activity													19	24	2	1	5	43	37
		Exp 1	Exp 2	Exp 3			Average	SD						20	27	1	0	0	29	27
	vector	0.938645	1.0844	0.976958		vector	1	0						21	23	1	0	1	56	34
	WT	6.97293	7.26925	7.2615		WT	7.16789	0.168885						22	16	0	0	0	48	46
	ZF2M	0.866887	0.889818	0.848091		ZF2M	0.868265	0.020898						23	28	0	0	2	59	46
	ΔZF5	3.41447	3.81409	3.12369		ΔZF5	3.45075	0.346624						24	35	0	1	0	46	44
	ZF2M-ΔZF5	0.861765	1.2505	0.874424		ZF2M-ΔZF5	0.995563	0.220874						25	31	3	0	0	45	57
	ΔZF5-FUSIDR	13.512	16.095	13.8608		ΔZF5-FUSIDR	14.4893	1.40149						26	30	3	1	4	35	30
	ZF2M-ΔZF5-FUSIDR	1.04163	0.831862	1.25199		ZF2M-ΔZF5-FUSIDR	1.04183	0.210066						27	43	2	0	0	34	38
														28	42	0	1	5	33	35
														29	33	0	2	0	29	25
														30	31	0	0	1	36	23
	Fig.7e
	Relative cell viability
	Time (day)	1			2			3			4			5
		Exp 1	Exp 2	Exp 3	Exp 1	Exp 2	Exp 3	Exp 1	Exp 2	Exp 3	Exp 1	Exp 2	Exp 3	Exp 1	Exp 2	Exp 3
	vector	0.996869	0.967826	1.03531	1.66572	1.752	1.91643	2.60109	2.38582	2.65832	3.76923	3.95117	3.82091	4.58586	6.30624	5.4405
	WT	0.983629	0.967826	0.981066	2.08728	3.19818	2.30083	4.49445	5.12914	4.02976	6.65946	6.93153	7.51154	8.67114	9.16829	9.59967
	ZF2M	0.984056	0.981493	0.995588	1.43893	1.55382	1.34411	2.59511	2.14365	2.51609	4.10194	4.08742	3.9358	5.44349	4.74986	4.31293
	ΔZF5	0.90376	0.911875	0.946471	1.50086	1.51709	1.56321	2.67626	2.47765	2.50541	3.63298	4.0225	4.55083	4.67	4.4573	5.18551
	ZF2M-ΔZF5	0.924688	0.925969	0.923407	1.16857	1.08485	1.20957	2.72281	2.46783	2.36233	3.4348	4.42099	3.95758	4.8387	4.31293	5.37899
	ΔZF5-FUSIDR	0.98491	0.955867	0.986192	2.05311	2.48363	2.20687	4.52563	4.503	3.72523	7.12928	6.95502	6.81493	8.20303	8.25514	8.30383
	ZF2M-ΔZF5-FUSIDR	0.923834	0.967826	1.06691	1.69733	1.66743	1.73534	2.69975	1.91387	2.06507	4.3629	3.74488	4.42441	5.59554	5.14408	4.8323
	Time (day)	1		2		3		4		5
		Average	SD	Average	SD	Average	SD	Average	SD	Average	SD
	vector	1	0.0338504	1.77805	0.12737	2.54841	0.143682	3.8471	0.0937599	5.4442	0.860201
	WT	0.977507	0.00848143	2.52876	0.589486	4.55112	0.551874	7.03418	0.435215	9.14637	0.464654
	ZF2M	0.987046	0.00750787	1.44562	0.105015	2.41828	0.241096	4.04172	0.0920187	4.83543	0.570113
	ΔZF5	0.920702	0.0226823	1.52705	0.0323514	2.55311	0.10755	4.06877	0.460673	4.77093	0.374456
	ZF2M-ΔZF5	0.924688	0.00128132	1.15433	0.0635649	2.51766	0.185333	3.93779	0.493393	4.84354	0.533047
	ΔZF5-FUSIDR	0.975656	0.01715	2.24787	0.218171	4.25129	0.455717	6.96641	0.157485	8.254	0.0504084
	ZF2M-ΔZF5-FUSIDR	0.986192	0.0732872	1.70003	0.0340358	2.22623	0.41699	4.1774	0.375831	5.19064	0.383744
	Relative CCND1 mRNA level
		Exp 1	Exp 2	Exp 3			Average	SD
	vector	1.02337	0.954842	1.02337		vector	1.00053	0.0395671
	WT	1.90968	1.94981	1.97703		WT	1.94551	0.033878
	ZF2M	1.16743	1.22547	1.12766		ZF2M	1.17352	0.0491874
	ΔZF5	1.58374	1.37872	1.34102		ΔZF5	1.43449	0.130616
	ZF2M-ΔZF5	0.961483	1.24258	0.981686		ZF2M-ΔZF5	1.06191	0.156782
	ΔZF5-FUSIDR	2.36745	2.46798	2.38392		ΔZF5-FUSIDR	2.40645	0.0539229
	ZF2M-ΔZF5-FUSIDR	0.935191	0.83702	0.83702		ZF2M-ΔZF5-FUSIDR	0.869743	0.0566794
	Fig.7f
	Relative cell viability
	Time (day)	1			2			3			4			5
		Exp 1	Exp 2	Exp 3	Exp 1	Exp 2	Exp 3	Exp 1	Exp 2	Exp 3	Exp 1	Exp 2	Exp 3	Exp 1	Exp 2	Exp 3
	sh-cont	1.00624	0.93258	1.06118	1.68005	1.61535	1.65316	3.14692	2.93531	3.04677	4.82073	4.47038	4.86555	6.39244	6.30826	6.90764
	vector	0.967654	0.884645	1.02533	1.22486	1.24396	1.35191	1.88192	1.76267	1.69953	2.73889	2.75058	2.48714	4.00546	3.78176	3.59236
	WT	1.11925	1.04131	1.00935	1.72097	1.58184	1.61925	3.33632	3.44973	3.4544	5.81528	5.53741	6.04988	8.29345	8.30553	8.83632
	ZF2M	1.35191	1.18277	1.15511	1.50935	1.7311	1.42167	1.92712	2.29462	2.20421	3.6364	3.49337	3.03546	5.58691	5.70031	5.54754
	ΔZF5	1.22175	1.42011	1.29813	1.41894	1.682	1.38815	2.25097	1.88465	2.1099	3.70655	3.60678	3.55729	5.41231	5.23149	5.48168
	ZF2M-ΔZF5	1.14341	1.61808	1.12237	1.2085	1.28449	0.998441	1.68706	1.70187	1.69486	3.08262	2.57872	3.34061	4.64653	4.00663	3.8862
	ΔZF5-FUSIDR	1.07521	1.05534	1.18005	1.61341	1.52143	1.81645	3.41387	3.14069	3.60873	5.18667	5.96571	5.55495	7.88932	7.31021	8.05378
	ZF2M-ΔZF5-FUSIDR	1.10873	1.08691	1.35035	1.20343	1.37841	1.42557	1.8675	1.71551	1.87568	2.88932	2.97701	3.21785	4.22136	4.01247	4.88776
	Time (day)	1		2		3		4		5
		Average	SD	Average	SD	Average	SD	Average	SD	Average	SD
	sh-cont	1	0.0645288	1.64952	0.0324991	3.043	0.105857	4.71889	0.216376	6.53611	0.324491
	vector	0.95921	0.070722	1.27358	0.0685062	1.78137	0.0926203	2.65887	0.14884	3.79319	0.206784
	WT	1.05664	0.0565301	1.64069	0.0719976	3.41348	0.0668659	5.80086	0.256539	8.47844	0.309997
	ZF2M	1.22993	0.10654	1.55404	0.159482	2.14199	0.191488	3.38841	0.313917	5.61159	0.0793179
	ΔZF5	1.31333	0.100051	1.49636	0.161498	2.08184	0.184769	3.62354	0.0760277	5.37516	0.129169
	ZF2M-ΔZF5	1.29462	0.280323	1.16381	0.148168	1.6946	0.00740794	3.00065	0.387501	4.17979	0.408672
	ΔZF5-FUSIDR	1.10353	0.0670036	1.65043	0.15095	3.38776	0.235112	5.56911	0.38971	7.7511	0.390579
	ZF2M-ΔZF5-FUSIDR	1.18199	0.146208	1.3358	0.117037	1.81956	0.0902054	3.02806	0.170109	4.37386	0.457141
	Relative CCND1 mRNA level
		Exp 1	Exp 2	Exp 3			Average	SD
	sh-cont	0.954842	1.10445	0.948246		sh-cont	1.00251	0.0883443
	vector	0.487452	0.544624	0.559936		vector	0.530671	0.0382032
	WT	0.961483	1.05214	0.99539		WT	1.00301	0.0458082
	ZF2M	0.56383	0.604299	0.625609		ZF2M	0.597913	0.0313805
	ΔZF5	0.679871	0.621288	0.749154		ΔZF5	0.683437	0.0640075
	ZF2M-ΔZF5	0.780967	0.575678	0.759611		ZF2M-ΔZF5	0.705419	0.112865
	ΔZF5-FUSIDR	1.42734	1.11987	1.20025		ΔZF5-FUSIDR	1.24915	0.159464
	ZF2M-ΔZF5-FUSIDR	0.544624	0.522439	0.540862		ZF2M-ΔZF5-FUSIDR	0.535975	0.0118729
	Fig.7g
	Relative cell viability
	Time (day)	1			2			3			4			5
		Exp 1	Exp 2	Exp 3	Exp 1	Exp 2	Exp 3	Exp 1	Exp 2	Exp 3	Exp 1	Exp 2	Exp 3	Exp 1	Exp 2	Exp 3
	sh-cont	1.00583	0.995104	0.999075	2.04461	1.93819	1.93263	3.45944	3.71397	4.08723	5.647	5.76493	5.31027	7.52284	7.00424	7.34018
	vector	1.01694	1.00384	1.00503	1.43468	1.41999	1.42039	1.7317	1.73051	1.72972	2.79392	2.80702	2.92138	3.60556	4.04474	4.02886
	WT	0.972073	0.984383	0.992721	2.09107	1.99696	2.19312	4.7325	4.59948	4.08207	6.49478	6.84025	6.06473	9.60359	7.90444	9.14177
	ZF2M	1.03005	1.01694	1.0233	1.4454	1.42674	1.42436	1.86989	1.89769	1.87863	3.28869	3.49994	3.09848	4.95884	4.94574	5.58505
	ΔZF5	1.03799	1.02727	1.02767	1.43349	1.42158	1.4458	1.88776	1.87664	1.89491	3.75566	3.38359	3.07664	5.00054	5.17287	6.10881
	ZF2M-ΔZF5	0.992721	1.00463	1.01377	1.41125	1.40053	1.40291	1.87267	1.86274	1.85957	2.76056	2.81218	2.97538	4.59034	4.67095	4.97234
	ΔZF5-FUSIDR	1.02409	1.00781	1.00583	2.00847	2.13117	2.06367	4.59233	4.39498	4.57565	6.1108	6.16083	5.78518	8.52152	7.36996	7.70352
	ZF2M-ΔZF5-FUSIDR	1.01178	1.00106	1.02727	1.36638	1.36598	1.36718	1.90245	2.08829	1.79285	3.1235	3.16797	3.33356	4.92827	4.78412	4.23455
	Time (day)	1		2		3		4		5
		Average	SD	Average	SD	Average	SD	Average	SD	Average	SD
	sh-cont	1	0.00542042	1.97181	0.0631075	3.75355	0.315764	5.57406	0.235944	7.28909	0.263047
	vector	1.0086	0.00724619	1.42502	0.00837031	1.73064	0.000999318	2.84077	0.0701162	3.89306	0.249102
	WT	0.983059	0.0103877	2.09371	0.0981077	4.47135	0.343624	6.46659	0.388525	8.88327	0.878572
	ZF2M	1.02343	0.00655296	1.43217	0.0115247	1.88207	0.0142141	3.2957	0.20082	5.16321	0.365383
	ΔZF5	1.03097	0.00607861	1.43362	0.0121117	1.88644	0.00920469	3.4053	0.340031	5.42741	0.596371
	ZF2M-ΔZF5	1.00371	0.0105534	1.4049	0.0056297	1.86499	0.00683561	2.84938	0.112138	4.74455	0.201353
	ΔZF5-FUSIDR	1.01258	0.0100221	2.06777	0.061453	4.52099	0.109446	6.01894	0.203976	7.865	0.592519
	ZF2M-ΔZF5-FUSIDR	1.01337	0.0131759	1.36651	0.000606563	1.92786	0.149347	3.20834	0.110696	4.64898	0.36607
	Relative CCND1 mRNA level
		Exp 1	Exp 2	Exp 3			Average	SD
	sh-cont	0.974905	1.0163	1.00928		sh-cont	1	0
	vector	0.427304	0.537126	0.494257		vector	0.486229	0.0553498
	WT	1.03766	1.08925	1.12766		WT	1.08486	0.0451611
	ZF2M	0.552227	0.587774	0.559936		ZF2M	0.566646	0.0186993
	ΔZF5	0.694157	0.621288	0.616996		ΔZF5	0.644147	0.043363
	ZF2M-ΔZF5	0.66128	0.647671	0.670511		ZF2M-ΔZF5	0.659821	0.0114897
	ΔZF5-FUSIDR	1.05214	1.08172	1.08172		ΔZF5-FUSIDR	1.07186	0.0170779
	ZF2M-ΔZF5-FUSIDR	0.66128	0.66128	0.66128		ZF2M-ΔZF5-FUSIDR	0.66128	0
	Fig.7h
	Tumor size (mm3)
	Time (day)	7								9								11								13
		Exp 1	Exp 2	Exp 3	Exp 4	Exp 5	Exp 6	Exp 7	Exp 8	Exp 1	Exp 2	Exp 3	Exp 4	Exp 5	Exp 6	Exp 7	Exp 8	Exp 1	Exp 2	Exp 3	Exp 4	Exp 5	Exp 6	Exp 7	Exp 8	Exp 1	Exp 2	Exp 3	Exp 4	Exp 5	Exp 6	Exp 7	Exp 8
	vector	17.9685	21.384	22.68	24.642	26.714	32.634	24.642	31.939	26.011	28.158	31.046	36.822	25.725	26.568	27.864	40.572	37.926	43.4515	36.8	35.301	36	34.983	35.7435	46.575	41.6025	38.808	40.678	37.926	40.678	37.6	36	34.4
	WT	17.92	20.1465	18.944	20.23	15.8565	19.968	25.1125	30.324	25.272	25.725	28.749	26.568	25.725	32.49	25.088	36	37.6	31.104	43.4515	40.572	39.5035	39.69	41.454	40.344	52.65	42.4	58.19	57.434	61.852	57.7125	64.512	68.75
	ZF2M	22.05	19.0575	22.05	20.808	20.691	20.181	25.1125	27.216	27.38	26.568	27.216	32.49	25.725	29.4335	30.8025	34.4	37.926	40.572	40.678	39.69	39.69	42.527	39.69	35.301	38.808	36.1415	36.8	34.2225	43.56	41.6025	36.8	34.4
	ΔZF5	23.976	21.4375	20.1465	20.808	19.456	25.1125	20.48	23.12	31.941	28.749	32.49	27.38	22.3245	29.4335	25.725	35.2	38.808	41.6025	37.926	36	39.69	41.6025	33.6	36.1415	34.4	33.6	36.1415	38.808	40.678	33.934	34.2225	32.7015
	ZF2M-ΔZF5	18.432	18.513	19.0575	28.158	23.976	20.691	23.275	26.6955	29.4335	30.324	27.38	31.941	33.6	29.4335	27.38	36	40.572	37.8225	34.2225	24.576	36.1415	40.678	34.4605	33.6	39.69	37.926	39.7535	37.044	36.1415	34.983	35.7435	33.6
	ΔZF5-FUSIDR	28.749	28.158	32.8	23.976	26.6955	19.456	23.976	26.6955	35.7435	34.4	41.6025	28.749	36	25.725	34.2225	35.7435	44.376	49.6125	49.726	47.5875	44.376	49.6125	53.016	54.1205	66.25	65	63.6265	68.4285	54.675	63.36	58.5385	71.5275
	ZF2M-ΔZF5-FUSIDR	23.976	20.3	20.691	23.8875	20.691	22.6625	23.328	23.976	35.301	35.301	29.4335	33.462	31.768	34.2225	34.4	31.941	37.926	35.2	36.1415	33.6	36.1415	33.6	36.1415	36	34.2225	32.7015	45.5625	35.7435	39.69	38.663	36.8	36.1415
	Time (day)	15								17								19								21
		Exp 1	Exp 2	Exp 3	Exp 4	Exp 5	Exp 6	Exp 7	Exp 8	Exp 1	Exp 2	Exp 3	Exp 4	Exp 5	Exp 6	Exp 7	Exp 8	Exp 1	Exp 2	Exp 3	Exp 4	Exp 5	Exp 6	Exp 7	Exp 8	Exp 1	Exp 2	Exp 3	Exp 4	Exp 5	Exp 6	Exp 7	Exp 8
	vector	43.56	47.5875	42.336	45.5625	53.016	35.7435	37.6	49.726	58.5385	78.652	48.9985	68.75	51.842	45.496	46.575	43.4515	114.376	104.362	97.216	84.564	77.064	63.36	59.643	55.016	170.582	138.384	124.2	110.466	81.461	71.5275	73.008	72.828
	WT	93.312	94.77	115.351	119.072	89.232	97.686	76.2105	100.719	194.208	167.214	221.804	188.65	191.808	191.558	171.088	189.216	366.102	330.672	308.367	239.704	191.896	194.208	209.952	173.225	531.913	564.062	423.801	250.312	259.002	317.898	214.243	204.161
	ZF2M	37.8225	37.8225	36.8	36	43.56	46.575	40.572	37.6	60.7475	49.923	74.1285	77.2475	62.5	49.6125	43.4515	41.6025	85.176	121.838	99.144	41.1845	53.75	44.55	41.6025	47.1495	146.072	168.683	87.88	99.144	37.926	40.678	53.3205	38.663
	ΔZF5	58.752	54.1205	58.752	61.2255	43.706	46.746	44.5465	40.344	96.9105	110.466	116.058	112.091	88.938	92.2625	90.396	83.106	280.352	143.37	153.776	153.4	176.52	45.8125	55.816	36.074	228.888	172.8	180.668	169.984	180.774	188.538	192.821	72.324
	ZF2M-ΔZF5	41.6025	43.808	45.678	43.926	40.678	37.6	37.8225	34.4	58.5385	60.7475	69.629	73.75	64.4385	65.843	58.75	58.752	129.96	102.752	91.25	79.524	57.319	49.5895	51.156	50.43	178.608	157.604	89.7345	95.506	48.749	48.51	67.5	44.8
	ΔZF5-FUSIDR	83.232	85.176	55.566	81.25	68.75	48.9985	63.36	88.938	176.128	128.304	161.863	146.98	101.4	113.724	82.8375	120.213	375.584	230.262	294.576	121.014	104.104	180.336	177.315	133.28	612.362	274.752	372.287	116.573	139.606	230.625	165.888	125.44
	ZF2M-ΔZF5-FUSIDR	31.487	33.934	42.527	47.5875	40.572	47.5875	57.624	42.527	92.697	90.75	80.0565	67.968	51.772	46.464	38.663	38.808	73.034	86.2125	77.2475	63.75	65	58.5385	67.626	36.1415	102.528	98.3125	106.624	104.362	72.576	54.675	49.7025	56.3295
	Time (day)	23								25
		Exp 1	Exp 2	Exp 3	Exp 4	Exp 5	Exp 6	Exp 7	Exp 8	Exp 1	Exp 2	Exp 3	Exp 4	Exp 5	Exp 6	Exp 7	Exp 8
	vector	242.592	175.712	144.15	127.832	100.92	80.19	75.843	77.064	316.894	212.544	184.049	169	128.993	107.911	102.689	100.92
	WT	749.112	800.98	638.144	467.339	431.695	477.144	288.684	299.218	1085.06	1291.58	1114.11	686.664	778.909	893.101	494.606	422.331
	ZF2M	351.959	365.117	144.869	158.438	51.842	83.106	84.7	43.4515	443.576	531.913	265.243	233.438	228.152	120.094	95.506	62.426
	ΔZF5	396.716	263.786	246.054	187.272	219.006	78.4195	74.4385	61.852	612.864	423.864	393.576	385.067	307.242	134.833	102.689	95.8455
	ZF2M-ΔZF5	396.118	210.826	132.962	74.36	88.4835	60.858	42.527	45.5625	520.536	352.485	234.196	121.086	137.5	72.111	58.8245	49.726
	ΔZF5-FUSIDR	796.544	478.786	529.254	151.25	215.472	437.382	248.832	260.11	1280.66	953	834.176	506.312	516.311	530.604	382.235	312.666
	ZF2M-ΔZF5-FUSIDR	208.738	184.049	156.816	168.338	91.2925	76.7295	64.896	55.9215	218.291	232.666	239.672	219.375	166.887	145.926	68.9265	45.496
	Time (day)	7		9		11		13		15		17		19		21		23		25
		Average	SD	Average	SD	Average	SD	Average	SD	Average	SD	Average	SD	Average	SD	Average	SD	Average	SD	Average	SD
	vector	25.3254	5.02386	30.3457	5.508	38.3475	4.2963	38.4616	2.48985	44.3914	5.85849	55.2879	12.5414	81.9502	21.994	105.307	36.929	128.038	58.5571	165.375	73.9252
	WT	21.0627	4.5728	28.2021	4.0128	39.2149	3.67972	57.9376	7.97493	98.2941	13.8149	189.443	16.5258	251.766	73.1559	345.674	143.009	519.039	132.744	845.795	187.677
	ZF2M	22.1457	2.7211	29.2519	3.08723	37.7918	3.33298	39.5093	2.13529	39.594	3.7109	57.4016	13.4783	66.7993	31.0656	84.0457	51.0808	160.435	128.739	247.543	166.395
	ΔZF5	21.8171	2.01898	29.1554	4.0925	38.1713	2.82968	35.5607	2.79981	51.0241	8.11505	98.7784	12.3697	130.64	82.3504	173.35	44.7546	190.943	116.119	306.998	183.914
	ZF2M-ΔZF5	22.3498	3.77552	30.6865	3.01029	35.2591	5.12047	36.8602	2.18648	40.6894	3.84041	63.8061	5.67635	76.4976	29.7319	91.3764	51.2825	131.462	120.549	193.308	167.25
	ΔZF5-FUSIDR	26.3133	3.95788	34.0232	4.84225	49.0534	3.55287	63.9258	5.34022	71.9088	14.9117	128.931	31.232	202.059	93.6894	254.692	168.884	389.704	113.494	664.496	189.513
	ZF2M-ΔZF5-FUSIDR	22.439	1.61906	33.2286	2.04235	35.5938	1.44468	37.4406	3.96976	42.9808	8.25515	63.3973	22.4988	65.9437	14.8344	80.6388	24.8328	125.848	60.0406	167.155	75.3967
	Fig.7j
	Relative MAZ mRNA level
		Exp 1	Exp 2	Exp 3			Average	SD
	vector	1.04247	0.952638	1.00696		vector	1.00069	0.0452408
	WT	2.20381	2.20381	2.12874		WT	2.17879	0.043342
	ZF2M	2.01391	1.95884	2.08493		ZF2M	2.01923	0.063213
	ΔZF5	2.18859	2.12874	2.17347		ΔZF5	2.1636	0.031121
	ZF2M-ΔZF5	2.54912	2.49666	2.34567		ZF2M-ΔZF5	2.46382	0.105627
	ΔZF5-FUSIDR	2.41162	2.54912	2.49666		ΔZF5-FUSIDR	2.4858	0.069393
	ZF2M-ΔZF5-FUSIDR	2.34567	2.41162	2.12874		ZF2M-ΔZF5-FUSIDR	2.29534	0.148001
	Relative CCND1 mRNA level
		Exp 1	Exp 2	Exp 3			Average	SD
	vector	0.968171	1.00928	1.02337		vector	1.00028	0.0286829
	WT	2.79594	2.33486	2.64512		WT	2.59197	0.235092
	ZF2M	1.35035	1.46747	1.50873		ZF2M	1.44218	0.082162
	ΔZF5	1.52979	1.67404	1.75727		ΔZF5	1.6537	0.115095
	ZF2M-ΔZF5	0.928731	0.928731	0.954842		ZF2M-ΔZF5	0.937435	0.015075
	ΔZF5-FUSIDR	2.62685	2.48515	2.62685		ΔZF5-FUSIDR	2.57962	0.08181
	ZF2M-ΔZF5-FUSIDR	1.29534	1.10445	1.1434		ZF2M-ΔZF5-FUSIDR	1.18107	0.100864

## Sheet: Supple Fig.1
	Supple Fig.1d															Supple Fig.1e
	Wavelength (nm)	MYC	WT			MYC	Mut1			MYC	Mut2					Temperature(℃)	MYC	WT			MYC	Mut1			MYC	Mut2
		KCl	KCl	LiCl	no cation	KCl	KCl	LiCl	no cation	KCl	KCl	LiCl	no cation				KCl	KCl	LiCl	no cation	KCl	KCl	LiCl	no cation	KCl	KCl	LiCl	no cation
	200	-0.227756	0.855462	-0.445382	-0.71615	-0.227756	-1.63029	-2.01069	-1.43973	-0.227756	-2.25491	-0.759195	-0.73689			20	3.35557	1.58199	0.174613	0.0288843	3.35557	2.75242	3.30245	1.16017	3.35557	0.734619	-0.259101	-0.853038
	201	0.356461	1.21293	-0.24419	-0.743858	0.356461	-1.71871	-1.54808	-2.08519	0.356461	-1.97841	-0.600831	-0.849058			22	3.25475	1.79946	0.283384	0.000375501	3.25475	2.96296	3.37892	1.51941	3.25475	0.683245	-0.147741	-0.836705
	202	0.229877	1.0349	-0.363668	-0.774416	0.229877	-1.76265	-1.72804	-2.38992	0.229877	-2.03566	-0.5099	-0.957831			24	3.62353	1.64216	0.31819	-0.165553	3.62353	2.89336	3.63038	1.33966	3.62353	0.710947	-0.216114	-0.860937
	203	0.287612	1.14375	-0.241431	-0.383015	0.287612	-1.91245	-1.64586	-1.66534	0.287612	-1.72636	-0.369195	-0.588265			26	3.46487	1.94594	0.305587	-0.151784	3.46487	3.18823	3.70153	1.2779	3.46487	0.767987	-0.102361	-0.901505
	204	1.1473	1.52771	-0.143704	-0.35745	1.1473	-0.904106	-0.765157	-1.45233	1.1473	-1.24578	-0.460787	-0.299431			28	3.45593	2.00454	0.277657	-0.119532	3.45593	3.03762	3.659	1.44685	3.45593	0.945041	-0.186481	-0.795985
	205	1.19981	1.62379	0.097187	-0.223287	1.19981	-0.31238	-0.313111	-0.952171	1.19981	-1.2189	-0.319246	-0.407126			30	3.15745	1.84274	0.243836	-0.104042	3.15745	3.13815	3.78469	1.50598	3.15745	0.854149	-0.000373831	-0.679136
	206	1.50459	1.7706	0.252753	-0.029874	1.50459	0.3824	0.534206	-0.33572	1.50459	-0.818235	-0.03389	-0.302905			32	3.46921	1.8833	0.424021	0.0334547	3.46921	2.97852	3.49105	1.17823	3.46921	0.828058	-0.157455	-0.76869
	207	1.82631	1.90114	0.414373	0.190855	1.82631	1.28743	1.43114	0.356799	1.82631	-0.44997	0.080052	0.145714			34	3.49119	1.79642	0.402592	-0.0859203	3.49119	2.9836	3.5888	1.34525	3.49119	0.736444	-0.257688	-0.790178
	208	1.82475	1.79929	0.73123	0.245933	1.82475	2.08487	2.27328	1.21642	1.82475	-0.524714	0.367668	-0.101537			36	3.55095	1.88068	0.261367	-0.167427	3.55095	2.90309	3.3276	1.07652	3.55095	0.787179	-0.0433946	-0.709507
	209	1.59768	1.87628	0.76725	0.445802	1.59768	2.84764	2.70553	1.85023	1.59768	-0.311132	0.34657	0.167243			38	3.47719	1.84385	0.300918	-0.114841	3.47719	2.74771	3.45302	1.31174	3.47719	0.892335	-0.158654	-0.797981
	210	1.6911	1.82426	0.905807	0.377293	1.6911	3.30407	3.54473	2.29616	1.6911	-0.37146	0.456704	0.029698			40	3.45576	1.78037	0.324478	-0.121796	3.45576	2.53308	3.04829	1.01822	3.45576	0.732124	-0.0183989	-0.84564
	211	1.42728	1.48525	0.882299	0.543585	1.42728	3.46918	3.88849	3.12742	1.42728	-0.253328	0.406908	0.324282			42	3.57252	1.88455	0.316515	-0.149427	3.57252	2.43708	2.98415	1.14176	3.57252	0.786804	-0.123672	-0.748618
	212	1.23256	1.46653	1.11475	0.70454	1.23256	4.10642	4.57189	3.43161	1.23256	-0.079009	0.668814	0.254694			44	3.34323	1.98364	0.310954	-0.109533	3.34323	2.40168	2.74929	0.925502	3.34323	0.753029	-0.178106	-0.781239
	213	0.766116	1.34275	0.909665	0.425351	0.766116	4.17798	4.45832	3.71624	0.766116	-0.226583	0.587399	0.434349			46	3.51083	1.72537	0.407441	-0.128655	3.51083	2.05345	2.441	1.0957	3.51083	0.667451	-0.126332	-0.91472
	214	0.926249	1.36057	0.938128	0.660631	0.926249	4.22462	4.46576	3.71148	0.926249	-0.101894	0.464106	0.56316			48	3.50819	1.7967	0.154617	-0.15256	3.50819	2.0805	2.4444	0.856406	3.50819	0.764992	-0.211226	-0.908914
	215	0.473691	0.811835	0.980162	0.647328	0.473691	4.0118	4.42384	3.62465	0.473691	-0.246283	0.618806	0.375295			50	3.47625	1.89048	0.281911	-0.0795312	3.47625	2.11715	2.24076	0.611329	3.47625	0.797227	-0.312845	-0.741847
	216	0.158867	0.670616	0.998301	0.535378	0.158867	3.54145	4.17518	3.62576	0.158867	-0.457913	0.617996	0.472509			52	3.39636	1.82729	0.245675	-0.207065	3.39636	1.88951	2.53916	0.41772	3.39636	0.702611	-0.412012	-0.749097
	217	0.285239	0.826177	0.734087	0.5876	0.285239	3.43815	3.74893	3.10591	0.285239	-0.344393	0.386839	0.249846			54	3.21591	1.76973	0.145043	-0.2252	3.21591	1.77745	2.13408	0.259885	3.21591	0.744736	-0.620538	-0.789591
	218	0.0137565	0.488089	0.457349	0.550651	0.0137565	3.11601	3.4711	2.89943	0.0137565	-0.371814	0.410196	0.517685			56	3.31643	1.81491	0.146275	-0.23146	3.31643	1.55582	2.23869	0.238528	3.31643	0.616687	-0.43266	-0.897644
	219	0.0114185	0.389189	0.451098	0.433795	0.0114185	2.73139	3.05588	2.51163	0.0114185	-0.340095	0.48312	0.326911			58	3.22433	1.8688	0.142573	-0.30203	3.22433	1.42423	1.85614	-0.0623669	3.22433	0.564189	-0.303347	-0.902958
	220	-0.077993	0.452397	0.448625	0.490565	-0.077993	2.57762	2.53148	2.26815	-0.077993	-0.284575	0.314645	0.28363			60	3.27956	1.65604	0.00558556	-0.227849	3.27956	1.16516	1.675	-0.20545	3.27956	0.674446	-0.445268	-0.826443
	221	-0.294924	0.179887	0.268604	0.204527	-0.294924	2.00854	2.39444	1.79433	-0.294924	-0.581343	0.185244	0.130351			62	3.12962	1.69723	-0.0696227	-0.210581	3.12962	1.08581	1.77152	-0.174074	3.12962	0.642978	-0.492046	-0.765682
	222	-0.278655	-0.034129	0.140972	0.319972	-0.278655	1.67902	1.83833	1.38305	-0.278655	-0.607505	0.071665	0.128415			64	3.29567	1.75072	-0.00939586	-0.256581	3.29567	1.18341	1.59063	-0.123272	3.29567	0.33618	-0.575719	-1.00383
	223	-0.353177	-0.019141	0.192315	0.025709	-0.353177	1.28879	1.41037	1.10232	-0.353177	-0.533602	0.171419	0.058988			66	3.1421	1.69891	0	-0.256166	3.1421	1.0455	1.47242	-0.48301	3.1421	0.399224	-0.578189	-0.81995
	224	-0.310984	-0.133526	0.231543	0.245801	-0.310984	1.0402	1.13393	0.853202	-0.310984	-0.60744	0.030349	-0.072278			68	2.98561	1.5985	0.104413	-0.298825	2.98561	1.06268	1.17364	-0.546818	2.98561	0.258258	-0.538922	-0.777235
	225	-0.636119	-0.02661	0.092312	-0.114302	-0.636119	0.605884	0.450797	0.480681	-0.636119	-0.567079	0.111177	-0.105804			70	2.96975	1.79608	0.0183913	-0.354103	2.96975	0.589638	1.10568	-0.68894	2.96975	0.38918	-0.712631	-0.816324
	226	-0.508123	-0.069146	0.0309	-0.011853	-0.508123	0.335011	0.329731	0.582677	-0.508123	-0.784388	0.047952	-0.116187			72	2.83277	1.71692	-0.00602119	-0.361488	2.83277	0.6217	0.978285	-0.937089	2.83277	0.246515	-0.742621	-0.91648
	227	-0.534403	-0.266768	-0.212822	-0.034807	-0.534403	0.048482	0.111233	-0.127129	-0.534403	-0.834373	0.006199	-0.219729			74	3.00055	1.73936	-0.0946449	-0.47692	3.00055	0.415361	0.98732	-1.04004	3.00055	0.139879	-0.581038	-0.980556
	228	-0.913905	-0.489255	-0.292238	-0.17929	-0.913905	-0.37606	-0.24472	-0.123267	-0.913905	-0.87649	-0.292522	-0.172857			76	2.58771	1.76156	-0.120306	-0.315676	2.58771	0.404104	0.782148	-1.13617	2.58771	-0.00904386	-0.611005	-0.851678
	229	-0.921171	-0.326331	-0.261592	-0.00401	-0.921171	-0.460421	-0.514557	-0.073201	-0.921171	-0.853901	-0.352287	-0.114328			78	2.79833	1.69184	-0.0336002	-0.480485	2.79833	0.399475	0.877714	-1.06872	2.79833	0.0914264	-0.604611	-0.785031
	230	-0.999339	-0.599449	-0.269644	-0.12319	-0.999339	-0.603294	-0.768809	-0.432475	-0.999339	-0.897804	-0.252924	-0.31851			80	2.48975	1.678	0.0405469	-0.538397	2.48975	0.227164	0.70105	-0.857148	2.48975	0.0229275	-0.706314	-0.745421
	231	-1.20056	-0.476539	-0.398903	-0.255141	-1.20056	-0.944674	-1.05191	-0.553996	-1.20056	-1.10768	-0.440613	-0.273396			82	2.47941	1.5376	-0.0613161	-0.304025	2.47941	0.236752	0.224237	-1.30857	2.47941	0.0451849	-0.786579	-0.730139
	232	-1.43613	-0.87742	-0.413727	-0.252621	-1.43613	-1.24373	-1.13191	-0.783446	-1.43613	-1.072	-0.468137	-0.255401			84	2.42693	1.56572	-0.205255	-0.373513	2.42693	-0.00905375	0.347642	-0.943376	2.42693	-0.0302133	-0.737302	-0.855426
	233	-1.51231	-0.827479	-0.4595	-0.212886	-1.51231	-1.24699	-1.39971	-0.741141	-1.51231	-1.14579	-0.517725	-0.319576			86	2.17513	1.56588	-0.0883435	-0.53489	2.17513	-0.410176	0.258597	-0.940719	2.17513	-0.157412	-0.632495	-0.820893
	234	-1.59516	-0.8325	-0.452373	-0.544295	-1.59516	-1.56042	-1.54242	-1.0185	-1.59516	-1.03357	-0.349318	-0.44223			88	1.9177	1.4659	-0.0463829	-0.270611	1.9177	-0.503481	0.0293896	-1.09664	1.9177	-0.20766	-0.626753	-0.720691
	235	-1.77194	-0.885954	-0.551867	-0.302071	-1.77194	-1.71783	-2.01435	-1.16678	-1.77194	-1.06415	-0.665727	-0.373686			90	1.71675	1.29615	-0.113372	-0.418857	1.71675	-0.748019	-0.297511	-1.16024	1.71675	-0.269975	-0.619314	-0.70694
	236	-1.95133	-1.0056	-0.631044	-0.340997	-1.95133	-2.19702	-2.22114	-1.23148	-1.95133	-1.23301	-0.597639	-0.388717			92	1.32836	1.29563	-0.360842	-0.448943	1.32836	-0.72031	-0.245276	-1.10157	1.32836	-0.205388	-0.725832	-0.603411
	237	-1.94273	-1.0933	-0.587543	-0.380475	-1.94273	-2.34376	-2.56206	-1.42051	-1.94273	-1.14893	-0.573373	-0.33865			94	1.1865	1.18686	-0.18054	-0.323214	1.1865	-0.927894	-0.737205	-1.0305	1.1865	-0.464971	-0.725622	-0.901636
	238	-2.02767	-1.09147	-0.661716	-0.414407	-2.02767	-2.66763	-2.91614	-1.78446	-2.02767	-1.24118	-0.538451	-0.482587			96	0.819349	1.24123	-0.180673	-0.351725	0.819349	-0.841685	-0.695628	-1.19357	0.819349	-0.473746	-0.604514	-0.88598
	239	-1.98682	-1.1762	-0.721835	-0.50544	-1.98682	-2.93645	-3.29732	-2.06678	-1.98682	-1.20156	-0.729275	-0.37337
	240	-2.14867	-1.21093	-0.789532	-0.390407	-2.14867	-3.38681	-3.65773	-2.19261	-2.14867	-1.31942	-0.720252	-0.489412
	241	-2.01708	-1.14704	-0.534749	-0.410595	-2.01708	-3.53944	-3.93809	-2.58555	-2.01708	-1.19923	-0.687494	-0.43819
	242	-2.12727	-1.21466	-0.63897	-0.401422	-2.12727	-4.20352	-4.38256	-2.9101	-2.12727	-1.1649	-0.61508	-0.511242
	243	-2.12816	-1.2376	-0.639199	-0.207146	-2.12816	-4.27073	-4.87965	-2.80315	-2.12816	-1.17828	-0.851134	-0.269321
	244	-2.05971	-1.17617	-0.851393	-0.167294	-2.05971	-4.6441	-5.24701	-3.13523	-2.05971	-1.184	-0.777568	-0.354514
	245	-1.86294	-1.04256	-0.599369	-0.405071	-1.86294	-4.68338	-5.1384	-3.5252	-1.86294	-1.17433	-0.558044	-0.428036
	246	-1.50002	-0.89539	-0.327242	-0.239357	-1.50002	-4.79373	-5.22863	-3.44682	-1.50002	-0.95962	-0.713832	-0.287892
	247	-1.26288	-0.662781	-0.381237	-0.09458	-1.26288	-4.72206	-5.23939	-3.56292	-1.26288	-0.972971	-0.472727	-0.325945
	248	-0.902428	-0.558523	-0.21193	0.013289	-0.902428	-4.95074	-5.17165	-3.29136	-0.902428	-0.851088	-0.43961	-0.160249
	249	-0.577318	-0.379803	-0.043095	0.002485	-0.577318	-4.47262	-4.57899	-3.33207	-0.577318	-0.573998	-0.157184	-0.149839
	250	-0.133801	0.009909	0.041404	0.267427	-0.133801	-4.26804	-4.41371	-3.09646	-0.133801	-0.549455	-0.307436	0.036495
	251	0.245939	0.249495	0.147252	0.052273	0.245939	-3.83472	-3.85457	-2.97986	0.245939	-0.365682	-0.198646	-0.242089
	252	1.1254	0.703407	0.280242	0.417664	1.1254	-2.89214	-3.03114	-2.4246	1.1254	-0.047055	0.059282	0.037001
	253	1.36683	0.855206	0.476694	0.309011	1.36683	-2.32145	-2.36962	-2.26198	1.36683	0.081423	0.158975	-0.02187
	254	1.88825	1.30709	0.707228	0.603295	1.88825	-1.57742	-1.30087	-1.8055	1.88825	0.358792	0.262101	0.128334
	255	2.15352	1.37202	0.757186	0.557602	2.15352	-0.981348	-0.784229	-1.29567	2.15352	0.480296	0.254526	0.205772
	256	2.5988	1.71199	0.965307	0.67603	2.5988	-0.045107	0.105802	-0.826753	2.5988	0.77648	0.444602	0.217488
	257	3.07403	2.08087	1.06356	0.629243	3.07403	0.575377	0.952869	-0.461515	3.07403	0.98364	0.544378	0.092869
	258	3.41578	2.41549	1.02618	0.685231	3.41578	1.37792	1.59485	0.295697	3.41578	1.12075	0.552801	0.153231
	259	3.6452	2.51731	1.23403	0.819345	3.6452	1.96667	2.54724	0.817401	3.6452	1.10148	0.697403	0.389363
	260	3.7858	2.34063	1.37688	0.68281	3.7858	2.58371	3.15846	1.00704	3.7858	1.13281	0.701049	0.132708
	261	4.02496	2.69253	1.25088	0.685387	4.02496	3.28137	3.90319	1.51535	4.02496	1.1957	0.744032	0.201468
	262	4.04635	2.74926	0.995315	0.741056	4.04635	3.80929	4.45598	1.9306	4.04635	1.37047	0.570278	0.189992
	263	4.0664	2.72846	1.30464	0.599468	4.0664	4.46353	5.05787	2.50427	4.0664	1.33298	0.643419	0.039766
	264	4.13054	2.77108	1.20337	0.667758	4.13054	4.77088	5.46707	2.82181	4.13054	1.45901	0.602607	0.065212
	265	3.93398	2.81564	1.23414	0.720091	3.93398	5.05828	5.92075	2.98078	3.93398	1.26513	0.598642	-0.016584
	266	3.42768	2.65748	1.12403	0.477813	3.42768	5.41392	6.32961	3.28565	3.42768	1.28262	0.611251	0.063126
	267	3.41663	2.51687	1.02001	0.531899	3.41663	6.00823	6.56021	3.70586	3.41663	1.31253	0.581107	0.001251
	268	3.22768	2.48399	1.03847	0.457784	3.22768	6.23203	6.84952	3.82877	3.22768	1.17599	0.619569	-0.058019
	269	2.73383	2.17244	0.854075	0.396742	2.73383	6.45957	7.11039	4.1066	2.73383	1.15107	0.570254	0.01417
	270	2.5729	2.08078	0.655845	0.270475	2.5729	6.59857	7.15293	4.12523	2.5729	1.02907	0.310442	-0.00416
	271	2.35892	1.9097	0.864127	0.385586	2.35892	6.41201	7.25457	4.32751	2.35892	0.951825	0.502412	0.161042
	272	2.05135	1.90932	0.74494	0.385901	2.05135	6.2701	7.04517	4.17677	2.05135	1.03427	0.506285	0.12358
	273	1.74943	1.56111	0.732285	0.279429	1.74943	5.98463	6.55138	3.98689	1.74943	0.774684	0.272428	-0.04141
	274	1.53005	1.49147	0.663795	0.204895	1.53005	5.76781	6.44227	3.79373	1.53005	0.728857	0.445401	-0.039685
	275	1.4171	1.30127	0.646522	0.382007	1.4171	5.63185	6.2035	3.76383	1.4171	0.828304	0.268793	-0.02274
	276	1.33346	1.2975	0.560183	0.171545	1.33346	5.56752	6.07533	3.59364	1.33346	0.665094	0.33206	-0.07802
	277	0.953577	1.03322	0.705977	0.232589	0.953577	5.39431	6.07522	3.53765	0.953577	0.493815	0.365441	-0.161295
	278	0.959421	1.10503	0.530196	0.250719	0.959421	5.34638	5.82849	3.69432	0.959421	0.528626	0.327112	0.07641
	279	0.675073	0.781304	0.4393	0.15097	0.675073	5.01989	5.59809	3.28896	0.675073	0.412968	0.306164	-0.09183
	280	0.617202	0.860455	0.44125	0.315747	0.617202	4.83517	5.25074	3.20587	0.617202	0.494049	0.22246	-0.00492
	281	0.568563	0.701309	0.47945	0.174984	0.568563	4.40304	4.87631	2.82414	0.568563	0.4475	0.27817	0.02848
	282	0.624693	0.741387	0.482431	0.214184	0.624693	4.00716	4.41987	2.5444	0.624693	0.473269	0.229998	-0.1031
	283	0.44559	0.508248	0.508573	0.254775	0.44559	3.4268	3.84539	2.20704	0.44559	0.216867	0.143854	0.11725
	284	0.388721	0.479873	0.358223	0.14767	0.388721	3.04896	3.41785	1.96049	0.388721	0.311852	0.047785	-0.081405
	285	0.370096	0.5799	0.234449	0.2251	0.370096	2.81322	2.91088	1.6016	0.370096	0.292617	0.146299	-0.139365
	286	0.334062	0.443343	0.551008	0.222977	0.334062	2.51738	2.91784	1.54345	0.334062	0.236252	0.249575	-0.09815
	287	0.277301	0.343715	0.17293	0.229178	0.277301	2.16444	2.55799	1.43007	0.277301	0.112418	0.020915	-0.058405
	288	0.246181	0.458918	0.240554	0.247216	0.246181	2.09944	2.31589	1.22537	0.246181	0.212078	0.0638	-0.08083
	289	0.281542	0.62802	0.366353	0.283983	0.281542	2.12768	2.32705	1.37581	0.281542	0.26735	0.063161	-0.12145
	290	0.344801	0.381284	0.2347	0.174322	0.344801	2.05846	2.26127	1.25511	0.344801	0.301936	-0.03768	-0.233345
	291	0.158972	0.413806	0.306797	0.112188	0.158972	1.93345	2.1967	1.14712	0.158972	0.101624	0.039145	-0.125285
	292	0.302401	0.401736	0.300145	0.243802	0.302401	1.9285	2.2211	1.2075	0.302401	0.233394	0.08137	-0.014825
	293	0.23886	0.354	0.22375	0.235363	0.23886	1.79116	1.95778	1.10549	0.23886	0.234938	0.019465	-0.017635
	294	0.254479	0.264806	-0.029284	0.163721	0.254479	1.59413	1.60719	1.19163	0.254479	0.072608	-0.267836	-0.103095
	295	0.266379	0.291924	0.070158	0.202941	0.266379	1.38622	1.55185	0.914946	0.266379	0.080225	-0.13735	-0.159775
	296	0.127897	0.223639	0.184763	0.01218	0.127897	1.1577	1.38064	0.814115	0.127897	-0.04662	-0.173995	-0.21593
	297	0.20855	0.32318	0.022422	0.110785	0.20855	0.911174	1.0737	0.605124	0.20855	0.134529	-0.220866	-0.18217
	298	0.178229	0.295557	0.062307	0.115898	0.178229	0.657744	0.83911	0.554936	0.178229	-0.0033	-0.268447	-0.203845
	299	0.22841	0.121423	0.02257	-0.068611	0.22841	0.585638	0.729642	0.289925	0.22841	-0.065284	-0.218825	-0.236571
	300	0.263228	0.223219	-0.023524	0.01416	0.263228	0.480747	0.436936	0.285066	0.263228	-0.02479	-0.425119	-0.313275
	301	0.194881	0.206128	-0.06133	0.105913	0.194881	0.225522	0.359111	0.275498	0.194881	-0.07258	-0.256385	-0.24017
	302	0.15945	0.114301	0.082694	-0.097153	0.15945	0.09131	0.269525	-0.116098	0.15945	-0.012447	-0.276945	-0.414653
	303	0.015234	0.004005	-0.087762	-0.08978	0.015234	0.075774	0.093358	-0.11397	0.015234	-0.164432	-0.385872	-0.310895
	304	0.0809165	-0.04944	-0.084897	-0.069475	0.0809165	0.081323	0.028732	-0.159505	0.0809165	-0.10436	-0.263802	-0.27954
	305	-0.05332	-0.185719	-0.096744	0.01731	-0.05332	0.011981	0.045516	-0.12564	-0.05332	-0.211084	-0.333184	-0.244075
	306	0.080075	0.02433	-0.092379	-0.003268	0.080075	0.05266	-0.025284	-0.137702	0.080075	-0.1342	-0.248919	-0.328797
	307	0.103911	-0.086905	-0.126407	-0.071735	0.103911	0.056115	-0.113697	-0.205415	0.103911	-0.062655	-0.320737	-0.270095
	308	0.0120985	-0.170827	0.029206	-0.017057	0.0120985	-0.048392	0.04555	-0.143854	0.0120985	-0.352252	-0.2964	-0.282854
	309	-0.0660685	-0.168654	-0.125321	-0.009428	-0.0660685	-0.089863	-0.174946	-0.190839	-0.0660685	-0.188099	-0.381936	-0.355674
	310	-0.01461	0.046961	-0.077672	-0.155859	-0.01461	-0.006339	-0.036042	-0.186994	-0.01461	-0.217857	-0.315308	-0.344759
	311	-0.0631925	-0.231749	-0.233252	-0.041385	-0.0631925	-0.234969	-0.14526	-0.256435	-0.0631925	-0.220449	-0.451777	-0.287685
	312	-0.135113	-0.240638	-0.206087	0.038492	-0.135113	-0.256303	-0.091381	-0.229543	-0.135113	-0.333598	-0.286242	-0.281818
	313	-0.095777	-0.25448	-0.056338	0.056016	-0.095777	-0.129014	-0.078966	-0.249248	-0.095777	-0.280265	-0.399836	-0.276028
	314	-0.12373	-0.158618	-0.172014	-0.148452	-0.12373	-0.057641	-0.11783	-0.296787	-0.12373	-0.272358	-0.336904	-0.263737
	315	-0.0574805	-0.161319	-0.226735	-0.164746	-0.0574805	-0.071957	-0.178319	-0.249421	-0.0574805	-0.232874	-0.325565	-0.352096
	316	-0.0428385	-0.130356	-0.078465	-0.160761	-0.0428385	-0.135716	-0.043858	-0.337802	-0.0428385	-0.204041	-0.40988	-0.346857
	317	-0.108298	-0.249258	-0.085926	-0.047804	-0.108298	-0.254818	-0.033101	-0.246848	-0.108298	-0.244423	-0.294313	-0.351458
	318	-0.0595385	-0.260234	-0.219859	-0.053125	-0.0595385	-0.145814	-0.13481	-0.222996	-0.0595385	-0.138107	-0.407709	-0.334531
	319	0.060366	-0.078614	-0.171281	-0.107232	0.060366	-0.051879	-0.160842	-0.253111	0.060366	-0.108098	-0.302319	-0.341166
	320	-0.0757465	-0.188641	-0.069539	-0.239152	-0.0757465	-0.138248	-0.090758	-0.345712	-0.0757465	-0.282606	-0.329283	-0.320507
	321	0.00314	-0.013189	-0.193681	-0.164187	0.00314	-0.149558	-0.287716	-0.437757	0.00314	-0.140189	-0.523066	-0.397987
	322	-0.0387725	-0.250543	-0.163145	0.103293	-0.0387725	-0.069376	-0.111501	-0.204424	-0.0387725	-0.162013	-0.356469	-0.188179
	323	0.0160865	-0.156916	-0.166753	-0.098726	0.0160865	-0.1076	-0.174754	-0.33157	0.0160865	-0.270373	-0.453803	-0.412035
	324	-0.0537745	-0.184783	-0.051195	-0.08946	-0.0537745	-0.253848	-0.04276	-0.256414	-0.0537745	-0.286918	-0.286334	-0.338847
	325	0.0896705	-0.054582	-0.238462	-0.06649	0.0896705	-0.080055	-0.153119	-0.312645	0.0896705	-0.049469	-0.393987	-0.284883
	326	-0.0198335	-0.10036	-0.085477	-0.059663	-0.0198335	-0.075907	-0.203132	-0.33682	-0.0198335	-0.233526	-0.389256	-0.35632
	327	-0.0214135	-0.181717	-0.055926	-0.164349	-0.0214135	-0.064641	-0.142649	-0.412444	-0.0214135	-0.263262	-0.239414	-0.434694
	328	0.038977	-0.137453	-0.116248	-0.083817	0.038977	-0.072064	-0.153404	-0.330169	0.038977	-0.13142	-0.32392	-0.412263
	329	-0.151468	-0.186224	-0.191459	-0.035348	-0.151468	-0.147811	-0.218387	-0.302944	-0.151468	-0.198447	-0.429506	-0.407473
	330	0.013551	-0.025958	-0.238169	-0.089803	0.013551	0.043513	-0.206283	-0.444234	0.013551	-0.146689	-0.489873	-0.445769
	331	0.0653505	-0.152826	-0.114954	-0.062054	0.0653505	-0.05446	-0.094738	-0.333057	0.0653505	-0.138892	-0.240352	-0.342762
	332	-0.145505	-0.233072	-0.177347	-0.183696	-0.145505	-0.204126	-0.226055	-0.352514	-0.145505	-0.328338	-0.408383	-0.442242
	333	-0.108292	-0.25115	-0.251736	-0.032352	-0.108292	-0.13837	-0.265874	-0.291892	-0.108292	-0.258049	-0.389084	-0.324792
	334	0.072522	-0.137029	-0.296825	-0.081083	0.072522	0.009293	-0.222598	-0.459287	0.072522	-0.071224	-0.517849	-0.440057
	335	-0.0842135	-0.268249	-0.063424	-0.137275	-0.0842135	-0.245796	-0.080026	-0.3074	-0.0842135	-0.19387	-0.368864	-0.333942
	336	0.0463225	-0.174059	-0.114091	-0.040975	0.0463225	-0.106809	-0.153902	-0.360334	0.0463225	-0.396978	-0.389407	-0.375979
	337	-0.0981405	-0.205857	-0.082289	-0.005505	-0.0981405	-0.284678	-0.180965	-0.266096	-0.0981405	-0.22375	-0.394241	-0.359972
	338	-0.125553	-0.223256	-0.093894	-0.146956	-0.125553	-0.261507	-0.136563	-0.284589	-0.125553	-0.243073	-0.420734	-0.358816
	339	-0.122503	-0.167442	-0.157275	-0.089823	-0.122503	-0.020666	-0.237243	-0.380485	-0.122503	-0.259907	-0.330633	-0.470406
	340	0.062566	-0.141873	-0.177386	-0.146041	0.062566	-0.157288	-0.209496	-0.283444	0.062566	-0.186263	-0.494652	-0.378304
	341	-0.161963	-0.224907	-0.048414	-0.107758	-0.161963	-0.209072	-0.119792	-0.467467	-0.161963	-0.272357	-0.426664	-0.607657
	342	-0.0393175	-0.221549	-0.106072	-0.081925	-0.0393175	-0.166087	-0.117572	-0.29434	-0.0393175	-0.156656	-0.295953	-0.394144
	343	-0.06958	-0.227075	-0.093994	0.048552	-0.06958	-0.187066	-0.090888	-0.379405	-0.06958	-0.236426	-0.274595	-0.264289
	344	-0.028565	-0.288312	-0.202566	-0.139663	-0.028565	-0.160952	-0.162951	-0.480354	-0.028565	-0.307067	-0.579302	-0.478312
	345	-0.0656035	-0.185093	-0.17762	-0.145335	-0.0656035	-0.185584	-0.202018	-0.400085	-0.0656035	-0.227172	-0.570159	-0.324679
	346	-0.146322	-0.192559	-0.198248	-0.080393	-0.146322	-0.124133	-0.194737	-0.33281	-0.146322	-0.193311	-0.423739	-0.288397
	347	-0.132173	-0.233286	-0.14082	-0.246846	-0.132173	-0.103908	-0.179764	-0.494709	-0.132173	-0.342044	-0.417617	-0.411057
	348	-0.104316	-0.205426	-0.096317	-0.069772	-0.104316	-0.23764	-0.133516	-0.409521	-0.104316	-0.25755	-0.36999	-0.499873
	349	-0.0320705	-0.204208	-0.112431	-0.179865	-0.0320705	-0.193335	-0.174692	-0.451008	-0.0320705	-0.387596	-0.340082	-0.399451
	350	-0.0719525	-0.163536	-0.247475	-0.075727	-0.0719525	-0.167185	-0.142345	-0.322743	-0.0719525	-0.27354	-0.41171	-0.3466

## Sheet: Supple Fig.2
	Supple Fig.2a								Supple Fig.2b
									TMPyP4						PDS
	Supple Fig.2c
	Mut1								Mut2

## Sheet: Supple Fig.3
	Supple Fig.3a																				Supple Fig.3b
	HepG2																				HepG2
	distance(μM)	BRD4	BG4		distance(μM)	MED1	BG4		distance(μM)	CDK9	BG4		distance(μM)	Pol II S2P	BG4		distance(μM)	Pol II S5P	BG4		distance(μM)	H3K27ac	BG4		distance(μM)	H3K4me3	BG4		distance(μM)	H3K9me3	BG4
	0	0	0		0	0	0		0	0	0		0	0	0		0	0	0		0	0	0		0	0	0		0	0	0
	0.083	0	0		0.083	0	0		0.083	0	0		0.083	0	0		0.083	0	0		0.083	0	0		0.083	0	0		0.083	0	0
	0.166	0	0		0.166	0	0		0.166	0	0		0.166	0	0		0.166	0	0		0.166	0	0		0.166	0	0		0.166	0	0
	0.249	4.56945	0.168942		0.249	0	0		0.249	0	0		0.249	0	0		0.249	0	0		0.249	0	0.396017		0.249	0	0		0.249	0	0
	0.332	21.9209	2.09638		0.332	0	0		0.332	0	0		0.332	0	0		0.332	0	0		0.332	0	0.302387		0.332	0	0		0.332	0	0
	0.415	41.7599	33.4533		0.415	0	0		0.415	0	0		0.415	0	0		0.415	0	0		0.415	0	0		0.415	0	0		0.415	0	0
	0.498	58.2296	64.4564		0.498	0	0		0.498	0	0		0.498	0	0		0.498	0	0		0.498	0	0		0.498	0	0		0.498	0	0
	0.581	7.86939	39.0268		0.581	0	0		0.581	0	0		0.581	0	0		0.581	0	0.165327		0.581	0	0		0.581	0	0		0.581	0	0
	0.664	1.21617	6.86874		0.664	0	0		0.664	0	0		0.664	0	0		0.664	0	0.756892		0.664	0	0		0.664	2.60803	0.914156		0.664	0	0
	0.747	1.75395	1.15392		0.747	0	0		0.747	0	0		0.747	0	0		0.747	0	0.120986		0.747	0	0		0.747	45.5792	42.3241		0.747	0	0
	0.83	1.69322	0.616386		0.83	0	0		0.83	0.22178	1.59933		0.83	0	0		0.83	0	0		0.83	0	0		0.83	85	81.7642		0.83	0	0
	0.913	1.28982	0.387212		0.913	0	0.0630011		0.913	2.394	9.01326		0.913	3.15253	0		0.913	0	0.0123006		0.913	0	0		0.913	85	84.6667		0.913	0	0
	0.996	0.408458	0.18053		0.996	0	0.17984		0.996	5.61692	42.9566		0.996	20.4885	0		0.996	0	0.0413927		0.996	0	0		0.996	69.966	84.6667		0.996	0	0
	1.079	0	0		1.079	0	0.166181		1.079	15.2884	71.5458		1.079	25.383	5.89322		1.079	0	0		1.079	0	0		1.079	29.7942	70.0014		1.079	0	0
	1.162	0	0		1.162	0	0.705377		1.162	50.6211	62.9596		1.162	30.7449	7.80833		1.162	0	0		1.162	0	0		1.162	0.507937	24.9048		1.162	0	0
	1.245	0	0		1.245	0.176481	15.7299		1.245	57.5525	66.471		1.245	30.305	7.28433		1.245	0	0		1.245	0	0		1.245	0	3.11289		1.245	0	0
	1.328	0	0		1.328	22.9289	69.5983		1.328	33.7735	15.2176		1.328	5.9899	9.06542		1.328	0	0		1.328	0	0.800952		1.328	0.026671	1.03121		1.328	9.10849	0
	1.411	0	0		1.411	81.5543	84.6667		1.411	10.2447	0.954545		1.411	38.0304	44.754		1.411	0	0.107856		1.411	0	54.3996		1.411	0.286362	0.687561		1.411	39.2837	0
	1.494	0	0		1.494	84.6667	84.6667		1.494	11.1916	0		1.494	66.9821	80.1474		1.494	0	12.928		1.494	29.561	85		1.494	0.0016197	0.340136		1.494	42.4727	0
	1.577	0	0		1.577	84.6667	84.6667		1.577	37.638	27.1708		1.577	85	85		1.577	45.7263	59.5413		1.577	85	85		1.577	0.176331	0.655329		1.577	4.66659	0
	1.66	0.366293	0		1.66	84.6667	84.6667		1.66	85	74.9444		1.66	85	85		1.66	84.4579	84.061		1.66	85	85		1.66	4.01879	0.927114		1.66	0	0
	1.743	1.06158	0		1.743	51.6812	77.8706		1.743	85	84.6667		1.743	85	85		1.743	81.8877	83.9154		1.743	85	84.685		1.743	1.45238	1.78571		1.743	0	0
	1.826	1.14032	0		1.826	0	13.1228		1.826	85	84.6667		1.826	65.8756	78.5073		1.826	67.1455	61.6364		1.826	76.1381	82.0231		1.826	0.537631	2.41097		1.826	0	0
	1.909	1.08043	0		1.909	0	0.0997626		1.909	39.0029	82.7301		1.909	5.78099	26.8761		1.909	6.58022	13.174		1.909	14.213	12.1505		1.909	0.0659216	2.65533		1.909	0	0
	1.992	2.56964	0		1.992	0	0		1.992	3.53601	45.4491		1.992	0.113749	0.496842		1.992	0	0		1.992	3.55766	2.13989		1.992	0	2.3599		1.992	0	0
	2.075	4.94282	2.84743		2.075	0	0.217384		2.075	0	0.882681		2.075	0	0		2.075	0	0		2.075	2.72381	0.186157		2.075	0	1.33096		2.075	0	0
	2.158	10.2465	17.9931		2.158	0	0.759556		2.158	0	0		2.158	0	0		2.158	0	0		2.158	4.64458	1.56058		2.158	0	0.570457		2.158	0	0
	2.241	14.9302	20.4175		2.241	0	2.3224		2.241	0	0		2.241	0	0		2.241	0	0		2.241	3.05893	2.53131		2.241	0	0.156463		2.241	0	0
	2.324	21.5554	31.8266		2.324	0	3.98358		2.324	0	0		2.324	0	0		2.324	0	0		2.324	1.01204	11.5111		2.324	0	0.10582		2.324	0	0
	2.407	24.0535	36.5011		2.407	0	3.04236		2.407	0	0		2.407	0	0		2.407	0	0		2.407	1.04217	33.4688		2.407	0	0.490606		2.407	0	0
	2.49	29.887	31.9288		2.49	0	1.09857		2.49	0	0		2.49	0	0		2.49	0	0		2.49	0.466814	45.5091		2.49	0	1.59475		2.49	0	0
	2.573	24.0885	42.3415		2.573	0	0.386301		2.573	0	0		2.573	0	0		2.573	0	0.0715851		2.573	0.0076052	34.1347		2.573	0.0873016	2.86324		2.573	0.443578	0
	2.656	15.7645	21.6114		2.656	0	0.308771		2.656	0	0		2.656	0	0		2.656	0	0		2.656	0	15.1667		2.656	0.547457	4.16067		2.656	1.64923	0
	2.739	16.8658	13.6954		2.739	0	0.0310499		2.739	0.0531726	0		2.739	0	0		2.739	0	0.00440982		2.739	0	3.86698		2.739	4.61014	7.33625		2.739	0	0
	2.822	16.7558	7.69998		2.822	0	0		2.822	0.704005	0.218855		2.822	0	0		2.822	0	0.851175		2.822	0	0.687356		2.822	14.4404	12.8347		2.822	0	0
	2.905	9.27646	4.51711		2.905	0	0.185992		2.905	2.00563	1.21875		2.905	0.00477867	0		2.905	0.132818	10.072		2.905	0	0		2.905	9.19048	14.619		2.905	7.10788	0
	2.988	3.37566	0.755039		2.988	0	0.589888		2.988	3.96468	1.75589		2.988	0	3.049		2.988	5.01374	31.5629		2.988	0	0.120773		2.988	2.32945	11.4658		2.988	61.1638	0
	3.071	1.28454	0		3.071	0	1.03093		3.071	4.4011	1.14289		3.071	32.5541	15.4198		3.071	15.2963	45.7407		3.071	0	0.378776		3.071	0.60555	12.9246		3.071	77.4785	0
	3.154	0.373928	0		3.154	0	0.90352		3.154	0.5	0		3.154	45.1711	42.6572		3.154	1.81515	36.9835		3.154	0	0.656077		3.154	0.136054	8.96501		3.154	85	0
	3.237	1.77789	0		3.237	0	0.232532		3.237	0	0		3.237	79.9052	54.8526		3.237	0	16.6485		3.237	0.00118147	0.665459		3.237	0	5.37464		3.237	85	0
	3.32	7.09746	1.18788		3.32	0	0.0490586		3.32	0	0		3.32	75.9049	65.3238		3.32	0	6.12053		3.32	0.00854162	0.371981		3.32	0	2.68675		3.32	85	0
	3.403	33.1364	17.7325		3.403	0	0.0507788		3.403	0	0		3.403	57.6643	29.3097		3.403	0	2.32772		3.403	0.137572	0.0423799		3.403	0	0.920473		3.403	85	0
	3.486	75.515	63.832		3.486	0	0.0183276		3.486	0	0		3.486	6.2144	12.8445		3.486	0	3.01813		3.486	0.00771897	0		3.486	0	0.15873		3.486	85	0
	3.569	84.6667	85		3.569	0	0.0840724		3.569	5.4132	0.194971		3.569	0	0		3.569	0	1.7544		3.569	0	0		3.569	0	0		3.569	85	0
	3.652	84.6667	85		3.652	0	0.0251532		3.652	20.4392	11.3194		3.652	0	0		3.652	0	0.390165		3.652	0	0.150949		3.652	0	0		3.652	69.2352	0
	3.735	84.6667	85		3.735	0	0		3.735	42.2707	52.1531		3.735	0	0		3.735	0	0.00362525		3.735	0	0.152581		3.735	0	0		3.735	53.2904	0
	3.818	84.6667	85		3.818	0	0		3.818	71.141	72.266		3.818	0	0		3.818	0	0		3.818	0.138889	0		3.818	0	0		3.818	31.6111	0
	3.901	83.0039	85		3.901	0	0.00661305		3.901	85	64.1266		3.901	0	0		3.901	0	0.0449278		3.901	0.957734	0.102657		3.901	0	0		3.901	0.960539	0
	3.984	76.1454	85		3.984	0	0.0307428		3.984	76.9977	55.5345		3.984	0	0		3.984	0	0		3.984	0.31443	0.26087		3.984	0	0		3.984	0.0595463	0
	4.067	47.0286	72.3515		4.067	0	0.638227		4.067	34.1196	14.7805		4.067	0	0		4.067	0	0		4.067	0.133292	0.452015		4.067	0	0		4.067	0	0
	4.15	12.8478	19.3919		4.15	0	0.128293		4.15	13.5064	1.99495		4.15	0	0		4.15	0	0		4.15	0.243961	0.179882		4.15	0	0		4.15	0	0
	4.233	1.39353	0.155637		4.233	0	0		4.233	1.55691	0.0972222		4.233	0	0		4.233	0	0		4.233	0.14372	0.0593625		4.233	0	0		4.233	0	0
	4.316	0.0343105	0		4.316	0	0.111351		4.316	0.0323176	0		4.316	0	0		4.316	0	0.144144		4.316	0	0		4.316	0	0		4.316	0	0
	4.399	0	0		4.399	0	0.0297824		4.399	0	0		4.399	0	0		4.399	0	0.642643		4.399	0	0		4.399	0	0		4.399	0	0
	4.482	0	0		4.482	0	0		4.482	0	0		4.482	0	0		4.482	0	0.675676		4.482	0	0		4.482	0	0		4.482	0	0
	4.565	0	0		4.565	0	0.0716139		4.565	0	0		4.565	0	0		4.565	0	0.336796		4.565	0	0		4.565	0	0		4.565	0	0
	4.648	0	0		4.648	0	0.329519		4.648	0	0		4.648	0	0		4.648	0	0.965795		4.648	0	0		4.648	0	0		4.648	0	0
	4.731	0	0		4.731	0	0.934893		4.731	0	0		4.731	0	0		4.731	0	0.296161		4.731	0	0		4.731	1.1759	0.413346		4.731	0	0
	4.814	0	0		4.814	0	1.18555		4.814	0	0		4.814	0	0		4.814	0	0.195222		4.814	0.114909	0		4.814	20.6589	4.76622		4.814	0	0
	4.897	0	0		4.897	0	0.80782		4.897	2.77293	0		4.897	0.0222436	0		4.897	0	0.118271		4.897	2.03737	0.000739516		4.897	71.4582	67.7758		4.897	0	0
	4.98	0	0		4.98	0	0.307881		4.98	6.01685	0		4.98	0.237312	0		4.98	0	0.102102		4.98	3.78597	0.566478		4.98	85	80.645		4.98	0	0
	5.063	2.32347	0.0162168		5.063	0	0.215794		5.063	5.37074	0		5.063	0.0188587	0		5.063	0	0.322322		5.063	8.16466	2.02487		5.063	85	84.6667		5.063	0	0
	5.146	25.817	1.10391		5.146	0	3.97766		5.146	5.01777	0.444444		5.146	0	0		5.146	0	0.102102		5.146	10.3059	3.82428		5.146	78.2945	84.6667		5.146	0	0
	5.229	60.8438	37.4692		5.229	24.9656	31.7746		5.229	4.23331	3.4032		5.229	0	0		5.229	0	0		5.229	3.30071	2.21676		5.229	39.6984	80.1905		5.229	0	0
	5.312	79.2056	77.6851		5.312	61.177	80.2249		5.312	3.47218	5.75		5.312	0	0.0468064		5.312	0	0.119687		5.312	0.576069	1.20892		5.312	6.70057	33.0543		5.312	0	0
	5.395	79.7923	85		5.395	84.6667	83.7219		5.395	0.0222905	2.35101		5.395	6.81214	2.95978		5.395	0	0.243847		5.395	0.0946667	0.839836		5.395	0	2.80888		5.395	0	0
	5.478	59.2373	85		5.478	82.6719	84.6667		5.478	0	0.47138		5.478	12.2932	11.5697		5.478	0	0.256635		5.478	0.535707	1.19135		5.478	0.0129576	0.634921		5.478	1.63752	0
	5.561	31.2027	80.8609		5.561	39.5882	84.6667		5.561	0	0		5.561	15.5588	20.7698		5.561	0	0.611666		5.561	1.13406	1.57738		5.561	0.634651	0.67212		5.561	3.16701	0
	5.644	12.4648	42.8241		5.644	0	35.2755		5.644	0	0		5.644	5.80998	28.1972		5.644	0	0.521017		5.644	1.97613	2.32997		5.644	1.94882	0.619048		5.644	0.0588112	0
	5.727	4.93509	8.11891		5.727	0	5.87258		5.727	0	0		5.727	12.5152	23.128		5.727	0	0.0179639		5.727	2.20833	2.09722		5.727	0.737123	0.325397		5.727	7.125	0
	5.81	1.25566	1.14342		5.81	0	0.540039		5.81	0	0		5.81	65.9264	15.667		5.81	0	0		5.81	0.621788	0.902874		5.81	0	0.26455		5.81	21.6522	0
	5.893	0	0		5.893	0	0		5.893	0	0		5.893	51.5539	5.2147		5.893	0	0		5.893	0.082445	0.51602		5.893	0	0.26725		5.893	15.628	0
	5.976	0	0		5.976	0	0		5.976	0	0		5.976	17.9867	0.764871		5.976	0	0.0647134		5.976	0	0.486242		5.976	0	0.377713		5.976	6.59074	0
	6.059	0	0		6.059	0	0		6.059	0	0		6.059	4.11682	0.298725		6.059	0	0.0241863		6.059	0	1.74916		6.059	0	0.501134		6.059	0.906401	0
	6.142	0	0		6.142	0	0.0904926		6.142	0.19581	0.636364		6.142	0	0		6.142	3.88889	2.32099		6.142	0	66.9645		6.142	0	0.609977		6.142	0	0
	6.225	0	0		6.225	0	0.207331		6.225	2.50465	1.19097		6.225	0	0		6.225	2.75383	3.31864		6.225	10.4841	80.2058		6.225	0	1.49142		6.225	0	0
	6.308	0	0		6.308	0	0.288522		6.308	0.75	0.094697		6.308	0	0		6.308	0	4.56327		6.308	47.8241	85		6.308	0	0.785444		6.308	0	0
	6.391	0	0		6.391	0	0.11698		6.391	0	2.83586		6.391	0	0		6.391	0	4.33834		6.391	63.8329	85		6.391	0	0.531746		6.391	0	0
	6.474	0	0		6.474	0	0.330342		6.474	0	7.06397		6.474	0	0		6.474	0	1.95758		6.474	83.2515	84.8297		6.474	0.047943	0.900227		6.474	0	0
	6.557	0	0		6.557	0	0.0320733		6.557	0	1.94318		6.557	0	0		6.557	0	0.301193		6.557	42.0966	59.0631		6.557	0.0556095	1.59351		6.557	2.61618	0
	6.64	0	0		6.64	0	0		6.64	0	0		6.64	0	0		6.64	0	0.275275		6.64	6.15256	0.972345		6.64	7.60998	4.40266		6.64	1.91136	0
	6.723	0	0		6.723	0	0		6.723	0	0		6.723	0	0		6.723	0	1.05405		6.723	1.94828	0.00669502		6.723	21.4992	19.3154		6.723	5.01221	0
	6.806	1.47925	0.111829		6.806	0	0		6.806	0	0		6.806	0	0		6.806	0	1.74236		6.806	0.391094	0		6.806	59.9029	60.2598		6.806	0	0
	6.889	1.7061	0.907551		6.889	0	0		6.889	0	0		6.889	0	0		6.889	0	1.96996		6.889	0.801302	0		6.889	85	84.6667		6.889	0.437146	0
	6.972	0.781883	0.0262323		6.972	0	0		6.972	0	0		6.972	0	0		6.972	0	2.15129		6.972	0.508297	0		6.972	77.9524	84.6667		6.972	7.50095	14.656
	7.055	0.168348	0.270184		7.055	0	0		7.055	0	0.150463		7.055	0	0		7.055	0	0.443957		7.055	0.964442	0.113903		7.055	54.0449	84.6667		7.055	6.09667	53.2951
	7.138	0	0.0546449		7.138	0	0		7.138	0	0		7.138	0	0		7.138	0	0.062044		7.138	0.336239	0		7.138	6.83512	66.9446		7.138	3.61662	84.3314
	7.221	0	0		7.221	0	0.0202722						7.221	0	0		7.221	0	0		7.221	0	0.0258743		7.221	0	24.4289		7.221	1.71306	85
	7.304	0	0		7.304	0	0.15617						7.304	0	0.00114217		7.304	0	0		7.304	0.0854162	0.218932		7.304	0	1.32869		7.304	0.362949	85
	7.387	0	0		7.387	0	1.17166						7.387	0.131868	0.196184		7.387	0	0		7.387	0.492027	0.157731		7.387	0	0.355685		7.387	1.7087	85
	7.47	0	0		7.47	0	1.97165						7.47	1.98895	0.452051		7.47	0	3.09861		7.47	0.0177484	0.0450536		7.47	0	0.700356		7.47	0.468652	58.4126
	7.553	0	0		7.553	0	1.07297						7.553	0.657365	0		7.553	24.784	35.0307		7.553	0	0.0136832		7.553	0	1.12434		7.553	0	14.9944
	7.636	0	0		7.636	0	1.03086						7.636	0	0		7.636	45.813	84.6667		7.636	0	0		7.636	0	0.435698		7.636	0	4.05556
	7.719	0.811261	0.230976		7.719	0	1.21689						7.719	0	0		7.719	68.3737	84.1985						7.719	0	0.0388727		7.719	0	0
	7.802	10.0638	4.94373		7.802	0	2.36216						7.802	0	0		7.802	66.3409	84.6667						7.802	0	0		7.802	0	0
	7.885	29.6011	11.9047		7.885	0	3.73306						7.885	0	0		7.885	34.0271	50.1687						7.885	0	0		7.885	0	0
	7.968	29.3523	29.7885		7.968	0	3.00694						7.968	0	0		7.968	0	4.01672						7.968	0	0		7.968	0	0
	8.051	46.4425	45.6573		8.051	0	1.37037						8.051	0	0.0795485		8.051	0	0.168412						8.051	0	0		8.051	0	0
	8.134	50.1338	36.1557										8.134	0.115456	10.5609		8.134	0	0						8.134	0	0		8.134	0	0
	8.217	42.4327	76.5169										8.217	20.5648	58.8497		8.217	0	0										8.217	0.0446597	0
	8.3	13.023	28.0999										8.3	83.6874	85		8.3	0	0										8.3	1.09714	0
	8.383	0.963804	4.45469										8.383	84.4199	85		8.383	0	0										8.383	4.34221	0
	8.466	0	0.393319										8.466	85	85		8.466	0	0.0285691										8.466	2.54505	0
	8.549	0	0										8.549	31.2814	85		8.549	0	0										8.549	0.0762707	0
	8.632	0	0										8.632	0.312832	80.1928		8.632	0	0										8.632	0	0
	8.715	0	0										8.715	0	14.051		8.715	0	0.00551903										8.715	0	0
	8.798	0	0										8.798	0	0		8.798	0	0										8.798	0	0
													8.881	0	0		8.881	0	0.0407795										8.881	0	0
													8.964	0	0.00866703		8.964	0	0.695317										8.964	0	0
													9.047	0	0.270537		9.047	0	4.25331										9.047	0	0
													9.13	0	0.106557		9.13	0	9.29884										9.13	0	0
													9.213	0	0		9.213	0	10.4444										9.213	0	0
													9.296	0	0														9.296	0	0
													9.379	0	0														9.379	0	0
													9.462	0	0														9.462	0.0198488	0
													9.545	0	0														9.545	0	0
													9.628	0	0														9.628	0	0
													9.711	0	0														9.711	0	0
													9.794	0	0														9.794	0	0
													9.877	0	0														9.877	0	0
													9.96	0	0														9.96	0	0
													10.043	0	0														10.043	0	0
													10.126	0	0														10.126	0	0
																													10.209	0	0
																													10.292	0	0
																													10.375	0	0
																													10.458	0	0
																													10.541	0	0
																													10.624	0	0
																													10.707	0	0
																													10.79	0	0
																													10.873	0	0
																													10.956	0	0
																													11.039	0	0
																													11.122	0	0
																													11.205	0	0
																													11.288	0	0
																													11.371	0	0
																													11.454	0	0
	Supple Fig.3c																				Supple Fig.3d
	SMMC-7721																				SMMC-7721
	distance(μM)	BRD4	BG4		distance(μM)	MED1	BG4		distance(μM)	CDK9	BG4		distance(μM)	Pol II S2P	BG4		distance(μM)	Pol II S5P	BG4		distance(μM)	H3K27ac	BG4		distance(μM)	H3K4me3	BG4		distance(μM)	H3K9me3	BG4
	0	0	0.814815		0	0	0		0	0	0		0	0	0		0	0	0		0	0	0		0	0	0.666667		0	0	0
	0.083	0	0.682683		0.083	0	0		0.083	0	0		0.083	0	0		0.083	0	0.867961		0.083	0	0		0.083	0.172091	7.48734		0.083	0	0
	0.166	0	0.160329		0.166	0	0		0.166	0	0		0.166	0	0		0.166	10.593	6.03752		0.166	0	0		0.166	0	1.87935		0.166	0	0
	0.249	0	0		0.249	0	0		0.249	0	0		0.249	0	0		0.249	45.5085	23.8524		0.249	0	0		0.249	0	1.04074		0.249	0	0
	0.332	0	0		0.332	0	0		0.332	0	0		0.332	0	0		0.332	66.0977	48.0026		0.332	0	0		0.332	0	2.06079		0.332	0	0
	0.415	0	0.48401		0.415	0	0		0.415	0	0		0.415	0	0		0.415	32.144	15.7059		0.415	0	0		0.415	0	1.94498		0.415	0	0
	0.498	0	0.690934		0.498	0	0		0.498	0	0		0.498	0	0		0.498	3.23226	3.55786		0.498	0	0		0.498	0	0.708449		0.498	0	0
	0.581	0	1.0971		0.581	0	0		0.581	0	0		0.581	0	0		0.581	0.129211	0.207926		0.581	0	0		0.581	0	0		0.581	0	0
	0.664	0.141523	8.21971		0.664	0	0		0.664	0	0		0.664	0	0		0.664	0	0		0.664	0	0		0.664	0	0		0.664	0	0
	0.747	14.2739	56.823		0.747	0	0		0.747	0	0		0.747	0	0		0.747	0	0		0.747	0	0		0.747	0	0		0.747	0	0
	0.83	32.7529	83.7108		0.83	0	0		0.83	0	0		0.83	0	0		0.83	0	0		0.83	0	0		0.83	0	0		0.83	0	0
	0.913	19.5148	84.6667		0.913	0	0		0.913	0	0		0.913	0	0		0.913	0	0		0.913	0	43.627		0.913	0	0		0.913	0	0
	0.996	3.48105	83.8826		0.996	0	0		0.996	0	0		0.996	0	0		0.996	0	0.116211		0.996	19.3654	85		0.996	0	0		0.996	0	0
	1.079	1.4132	41.1092		1.079	0	0		1.079	0	0		1.079	0	0		1.079	0.431213	1.07855		1.079	73.4286	85		1.079	0	0		1.079	0	0
	1.162	1.32168	8.84589		1.162	0	0		1.162	0.000894879	0		1.162	0	0		1.162	2.70109	5.13623		1.162	77.76	85		1.162	0	0		1.162	0	0
	1.245	0.371561	2.35947		1.245	0	0		1.245	4.29586	1.01792		1.245	0	0		1.245	4.34977	1.60205		1.245	84.6667	85		1.245	0	0		1.245	0	0
	1.328	0.00114529	0.381237		1.328	0	0		1.328	16.8084	16.4872		1.328	0	0		1.328	0.703125	0		1.328	72.6713	85		1.328	0	0		1.328	0	0
	1.411	0	0.00307815		1.411	0	0		1.411	25.9468	76.7206		1.411	0.656185	0.573391		1.411	0.0813599	0.0264893		1.411	45.4487	85		1.411	0	0		1.411	0	0
	1.494	0	0		1.494	0	0		1.494	21.966	85		1.494	12.5396	16.9798		1.494	0	0		1.494	0	66.676		1.494	0	0		1.494	0	0
	1.577	0	0.189778		1.577	0	0.0128664		1.577	15.2048	85		1.577	57.0484	69.9377		1.577	0	0		1.577	0	4.02135		1.577	0	0		1.577	0	0
	1.66	0	0.708709		1.66	0	0		1.66	2.76929	58.6724		1.66	85	85		1.66	0.00683594	0.109375		1.66	0	0		1.66	0	0		1.66	0	0
	1.743	0	1.14341		1.743	0	0		1.743	0.203649	11.9068		1.743	84.4293	85		1.743	0.182678	0.285156		1.743	0	0		1.743	0	0		1.743	0	0
	1.826	0.723246	1.4216		1.826	0	0		1.826	0.000639199	0.421086		1.826	82.0141	85		1.826	0.153158	0.0802409		1.826	0	0		1.826	0	0		1.826	0	0.467911
	1.909	1.69105	1.54643		1.909	0	0		1.909	0.119202	0.0726496		1.909	42.4899	85		1.909	0.118286	0.0591431		1.909	0	0		1.909	0	0		1.909	0	9.73582
	1.992	1.23748	1.6204		1.992	0	0		1.992	0.131986	0		1.992	6.35275	54.9501		1.992	2.19401	0.623698		1.992	0	0		1.992	0	0		1.992	0	34.0734
	2.075	1.48162	1.70457		2.075	0	0		2.075	0.332603	0.203905		2.075	0	5.29343		2.075	11.2303	2.06832		2.075	0	0		2.075	0	0		2.075	0	56.7778
	2.158	1.98704	1.70887		2.158	0	0		2.158	1.66975	0.503086		2.158	0	0		2.158	25.7034	10.6781		2.158	0	0		2.158	0.0787165	0.858957		2.158	0	78.0734
	2.241	0.805184	1.39136		2.241	0	0		2.241	4.72535	1.54093		2.241	0	0		2.241	49.4679	24.0176		2.241	0	0		2.241	3.34141	13.8798		2.241	0	77.5234
	2.324	0	0.926407		2.324	0	0		2.324	4.51141	4.22964		2.324	0	0		2.324	32.6328	25.0687		2.324	0	0		2.324	35.7613	73.4069		2.324	0	65.0213
	2.407	0	0.845203		2.407	0	0		2.407	2.00911	1.68712		2.407	0	0		2.407	23.3214	29.8755		2.407	0	0		2.407	83.6212	84.8071		2.407	0	27.6916
	2.49	0	1.09309		2.49	0	0		2.49	1.64168	1.14135		2.49	0	0		2.49	13.5583	16.4286		2.49	0	0		2.49	84.6667	85		2.49	0	6.35111
	2.573	0	0.905704		2.573	0	0		2.573	1.98375	1.9239		2.573	0	0		2.573	8.17413	6.54124		2.573	0	0		2.573	84.6667	85		2.573	0	1.09511
	2.656	0	0.411937		2.656	0	0		2.656	2.31116	2.06942		2.656	0	0		2.656	8.75	2.08333		2.656	0	0		2.656	83.7889	84.4657		2.656	0	0
	2.739	0	0.0922003		2.739	0	0		2.739	4.50838	2.99852		2.739	0	0		2.739	37.0856	4.81281		2.739	0	0		2.739	38.991	77.268		2.739	0	0
	2.822	0	0		2.822	4.45887	0.462765		2.822	3.56034	2.81405		2.822	0	0		2.822	46.5237	16.3142		2.822	0	0		2.822	16.4853	49.5771		2.822	0	0
	2.905	0	0		2.905	39.8954	30.7392		2.905	1.2012	2.5698		2.905	0	0		2.905	71.1104	61.3736		2.905	0	0		2.905	14.2889	19.9321		2.905	0	0
	2.988	0	0		2.988	85	67.0152		2.988	0	1.21844		2.988	0	0		2.988	85	84.6667		2.988	0	0		2.988	11.554	3.95199		2.988	0	0
	3.071	0	0		3.071	85	84.6667		3.071	0	0.0925743		3.071	0	0		3.071	85	84.6667		3.071	0	0.0303647		3.071	7.11938	1.55436		3.071	0	0
	3.154	0	0		3.154	85	84.6667		3.154	0	0.593323		3.154	0	0		3.154	85	84.6501		3.154	0	0		3.154	1.83333	1.33333		3.154	0	0
	3.237	0	0		3.237	70.6551	84.6667		3.237	0.0277778	2.33333		3.237	0.331352	0		3.237	84.462	84.6667		3.237	0	0		3.237	0	1.387		3.237	0	0
	3.32	0	0		3.32	4.15293	77.2593		3.32	0	1.27265		3.32	2.60072	5.12556		3.32	65.7943	75.3971		3.32	0	0		3.32	0	1.88735		3.32	0	0
	3.403	0	0		3.403	1.73194	15.2856		3.403	0	0.80782		3.403	5.94482	26.887		3.403	37.3137	47.7479		3.403	0	0		3.403	0	2.05879		3.403	0	0
	3.486	0	0		3.486	2.79162	3.19697		3.486	0	0.265779		3.486	15.1817	60.0131		3.486	24.1335	17.1312		3.486	0	0		3.486	0	1.9656		3.486	0	0
	3.569	0	0		3.569	2.98755	0.181069		3.569	0	0		3.569	9.09574	83.175		3.569	4.81116	3.56183		3.569	0	0		3.569	0	1.83422		3.569	0	0.056
	3.652	0	0		3.652	0.502157	0		3.652	0	0		3.652	5.12296	35.7546		3.652	2.70247	0.392904		3.652	0	0		3.652	0.477224	2.53093		3.652	0	1.07111
	3.735	0	0		3.735	0.074911	0		3.735	0.214004	0		3.735	0	5.44748		3.735	8.67556	0.179932		3.735	0	0		3.735	1.16113	2.9386		3.735	0	4.1037
	3.818	0	0.176176		3.818	0	0		3.818	0.787987	0.164183		3.818	0	0		3.818	20.8586	0.013916		3.818	0	0		3.818	1.79955	4.73977		3.818	0	17.1438
	3.901	0	0.569004		3.901	0	0		3.901	3.10063	0.84062		3.901	0	0		3.901	39.033	0		3.901	0	0		3.901	2.05078	11.1278		3.901	0	2.09067
	3.984	0.112978	1.2361		3.984	0	0		3.984	3.11752	3.03748		3.984	0	0		3.984	46.3802	1.55208		3.984	0	0		3.984	0.419206	17.3661		3.984	0	0
	4.067	0.202202	2.2612		4.067	0.195398	0		4.067	2.7641	2.78581		4.067	0	0		4.067	32.9519	8.79234		4.067	0	0		4.067	0.271468	15.9693		4.067	0	0
	4.15	0.0909859	2.93151		4.15	9.19581	1.4073		4.15	0.836146	0.676492		4.15	0	0		4.15	41.4593	52.2478		4.15	0	0		4.15	0.0750231	15.4039		4.15	0	0
	4.233	0	3.1538		4.233	50.9988	42.2957		4.233	0	0		4.233	0	0		4.233	39.9637	64.4024		4.233	0	0		4.233	0.0966066	9.47068		4.233	0	0
	4.316	0	3.51156		4.316	85	84.6667		4.316	0	0		4.316	0	0		4.316	52.0244	59.6032		4.316	0	0		4.316	1.64235	4.80286		4.316	79.1125	0
	4.399	0.132084	5.70017		4.399	85	84.6667		4.399	0	0		4.399	0	0		4.399	59.1785	49.9155		4.399	0	0		4.399	2.2607	6.49169		4.399	83.899	0
	4.482	0.267267	8.31201		4.482	81.6792	84.6667		4.482	0	0		4.482	0	0		4.482	45.8373	30.0294		4.482	0	0		4.482	3.10042	8.89381		4.482	84.6667	0
	4.565	0.136725	5.94024		4.565	82.173	84.6667		4.565	0	0		4.565	0	0		4.565	17.6887	19.8154		4.565	0	0		4.565	8.66682	10.7834		4.565	84.6667	0
	4.648	0	1.59251		4.648	63.6598	76.5345		4.648	0	0		4.648	0	0		4.648	10.1159	12.9674		4.648	0	0		4.648	20.4985	14.5697		4.648	6.77333	0
	4.731	0	0.145443		4.731	0	19.9133		4.731	0	0		4.731	0	0		4.731	5.60496	12.0929		4.731	0	0		4.731	11.7083	10.5		4.731	0	0
	4.814	0	0.891318		4.814	0	0		4.814	0	0		4.814	0	0		4.814	1.39014	15.7681		4.814	0	0		4.814	1.56433	4.87781		4.814	0	0
	4.897	1.33176	25.1909		4.897	0	0		4.897	0	0		4.897	0	0		4.897	0.130208	10.7473		4.897	0	0		4.897	1.37542	3.10118		4.897	0	0
	4.98	28.3645	66.0084		4.98	0	0		4.98	0	0		4.98	0	0		4.98	0.00488281	9.23014		4.98	0	0		4.98	1.19945	2.11819		4.98	0	0
	5.063	68.2847	83.6348		5.063	0	0		5.063	0	0		5.063	0.036993	0.308275		5.063	0	3.76762		5.063	0	0		5.063	0.428401	2.3872		5.063	0	0
	5.146	82.5167	84.2914		5.146	0	0		5.146	0	0		5.146	0.770115	8.11424		5.146	0	2.63908		5.146	0	0		5.146	1.19752	4.01239		5.146	0	0
	5.229	84.2598	84.4031		5.229	0	0		5.229	0	0		5.229	29.6358	75.9889		5.229	0.555542	4.41404		5.229	0	0		5.229	0.957295	4.35226		5.229	0	0
	5.312	77.4996	84.6667		5.312	0	0		5.312	0	0		5.312	84.0297	85		5.312	9.375	13.9167		5.312	0	0		5.312	0.0203139	3.24207		5.312	0	0
	5.395	43.6363	80.7156		5.395	0	0.081144		5.395	0	0		5.395	71.8259	85		5.395	26.7993	54.7625		5.395	0	0		5.395	0	4.44156		5.395	31.6089	0
	5.478	9.32489	50.344		5.478	0	0.100685		5.478	0	0		5.478	67.6692	85		5.478	65.4692	82.0422		5.478	0	0		5.478	0	12.1528		5.478	11.8007	0
	5.561	2.4954	15.9756		5.561	0	0.00871647		5.561	0	0		5.561	14.2534	85		5.561	77.7625	84.6667		5.561	0	0		5.561	0	29.0256		5.561	0	0
	5.644	13.9996	9.52933		5.644	0.0600186	0		5.644	0	0		5.644	7.47499	85		5.644	82.6152	78.3503		5.644	0	0		5.644	0.0046168	23.5382		5.644	0	0
	5.727	27.8176	14.5006		5.727	0.437114	0		5.727	0	0		5.727	7.19382	84.3809		5.727	85	79.1363		5.727	0.219758	0		5.727	5.1572	30.3049		5.727	0	0
	5.81	22.08	27.6427		5.81	0.843234	0		5.81	0	0		5.81	34.1314	85		5.81	83.5821	82.6977		5.81	0.910654	0		5.81	62.1475	74.9427		5.81	0	0
	5.893	8.36523	27.905		5.893	0.286655	0		5.893	0	0		5.893	17.5937	85		5.893	81.7939	82.0435		5.893	0	0		5.893	83.9655	85		5.893	0	0
	5.976	0.66342	13.661		5.976	0	0		5.976	0	0.670611		5.976	0	83.6962		5.976	19.1966	22.069		5.976	0	0		5.976	84.6667	85		5.976	0	0
	6.059	0	4.41911		6.059	0	0		6.059	0	1.81003		6.059	0	15.4729		6.059	0.507121	1.73478		6.059	0	0		6.059	84.6667	85		6.059	0	0
	6.142	0	0.938272		6.142	0	0		6.142	0.0919534	7.42678		6.142	0	0		6.142	0	0.140381		6.142	0	0		6.142	84.6667	85		6.142	0	0
	6.225	0	0.0452885		6.225	0	0		6.225	0.0151216	7.00312		6.225	0	0		6.225	0	0		6.225	0	34.3474		6.225	42.56	85		6.225	0	0.666667
	6.308	0	0		6.308	0	0		6.308	0.0741471	6.31644		6.308	0	0		6.308	0	0		6.308	56.7647	78.7385		6.308	4.44444	63.8889		6.308	0	2.66631
	6.391	0	0		6.391	0	0		6.391	0.0445248	2.18738		6.391	0	0		6.391	0	0		6.391	84.6667	85		6.391	0	20.2935		6.391	0	22.9664
	6.474	0	0		6.474	0	0		6.474	0	0.277778		6.474	0	0		6.474	0	0		6.474	84.6667	85		6.474	0	0.345106		6.474	0	63.3716
	6.557	0	0		6.557	0	0		6.557	0	0		6.557	0	0		6.557	0	0		6.557	84.6667	85		6.557	0	0		6.557	0	85
	6.64	0	0		6.64	0	0		6.64	0	0		6.64	0	0		6.64	0.234375	1.875		6.64	84.6667	85		6.64	0	0		6.64	0	85
	6.723	0	0		6.723	0.352008	0		6.723	0	0		6.723	0	0		6.723	0.945699	7.38314		6.723	84.6667	85		6.723	0	0		6.723	0	76.6667
	6.806	0	0.0547094		6.806	0.278233	0.938919		6.806	0.167452	0		6.806	0	0		6.806	0.769775	17.1133		6.806	84.2667	85		6.806	0	0		6.806	0	40.6373
	6.889	0	0.137137		6.889	0.210118	0.826185		6.889	0.160384	0		6.889	0	0		6.889	0.654602	19.3677		6.889	24.0506	85		6.889	0	0		6.889	0	9.94791
	6.972	0	0.0844087		6.972	0.259076	0.579747		6.972	0.128041	0.212853		6.972	0	0		6.972	0	4.7998		6.972	0	28.9246		6.972	0	0		6.972	0	0
	7.055	0	0		7.055	0.162313	0.753072		7.055	0.106783	3.13052		7.055	0	0		7.055	0.0472616	3.24654		7.055	0	0		7.055	0	0		7.055	0	0
	7.138	0.071543	0		7.138	0	0.223066		7.138	2.86133	40.2497		7.138	0	0		7.138	0	0.109863		7.138	0	0		7.138	0	0		7.138	0	0
	7.221	0.781755	0.272705		7.221	0	0		7.221	18.7316	75.6464		7.221	0	0		7.221	0	0.144674		7.221	0	0		7.221	0	0		7.221	0	0
	7.304	1.84161	2.24096		7.304	0	0		7.304	41.4846	85						7.304	0	0		7.304	0	0		7.304	0	0		7.304	0	0
	7.387	1.88636	5.8197		7.387	0	0		7.387	33.0236	85						7.387	0	0		7.387	0	0		7.387	0	0		7.387	0	0
	7.47	1.22904	6.72673		7.47	0	0		7.47	2.73669	75.1731						7.47	0	0		7.47	0	0		7.47	0	0		7.47	0	0
	7.553	4.33295	5.11742		7.553	0	0		7.553	0.339506	10.5586						7.553	0	0		7.553	0	0		7.553	0	0		7.553	0	0
	7.636	8.406	6.42112		7.636	0	0		7.636	0	0.0831507						7.636	0	0		7.636	0	0		7.636	0	0		7.636	0	0
	7.719	3.80813	8.3369		7.719	0	0		7.719	0	0						7.719	0	0		7.719	0	0		7.719	0	0		7.719	0	0
	7.802	0	5.63806		7.802	0	0		7.802	0	0						7.802	0	0		7.802	0	0		7.802	0	0		7.802	0	0
	7.885	0	1.16602		7.885	0	0		7.885	0	0						7.885	0	0		7.885	0	0		7.885	1.31944	1.41667		7.885	0	0
	7.968	0	0.0397695		7.968	0	0		7.968	0	0						7.968	0	0		7.968	0	0		7.968	38.934	39.9363		7.968	0	0
	8.051	0	0.1864		8.051	0	0		8.051	0	0						8.051	0	0		8.051	0	0		8.051	84.6667	85		8.051	0	0
	8.134	0.0902043	0.671786		8.134	0	0		8.134	0	0						8.134	0	0		8.134	0	0		8.134	84.6667	85		8.134	0	0
	8.217	2.61854	5.00839		8.217	0	0		8.217	0	0						8.217	0	0		8.217	0	0		8.217	84.6667	85		8.217	5.47887	0
	8.3	35.3812	34.3522		8.3	0	0		8.3	0	0						8.3	0	0		8.3	0	0		8.3	73.3827	85		8.3	0	0
	8.383	85	77.7949		8.383	0	0		8.383	0	3.09144						8.383	0	0		8.383	0	0		8.383	23.0055	79.7295
	8.466	58.5833	84.6667						8.466	12.3586	36.9859						8.466	0	0						8.466	0	32.1722
	8.549	7.63194	58.2698						8.549	40.0859	85						8.549	0	0						8.549	0.0758695	2.41082
	8.632	0	7.24626						8.632	51.0802	85						8.632	0	0						8.632	3.3992	5.30594
	8.715	0.511728	2.29876						8.715	17.6841	85						8.715	0	0						8.715	1.29686	38.333
	8.798	1.61981	5.67552						8.798	5.48064	85						8.798	0	0						8.798	0.166205	37.9949
	8.881	1.23591	6.98637						8.881	0.149573	36.651						8.881	0	0						8.881	0	9.04836
	8.964	0	2.75194						8.964	0.0251479	6.42308						8.964	0	0						8.964	0	0.820868
	9.047	0	0.505503						9.047	0	0.10156						9.047	0	0						9.047	0	0
	9.13	0	0.00930059						9.13	0	0						9.13	0	0						9.13	0	0
	9.213	0	0						9.213	0	0						9.213	0	0						9.213	0	0
									9.296	0	0						9.296	0	0						9.296	0	0
									9.379	0	0						9.379	0	0						9.379	0	0
									9.462	0	0						9.462	0	0						9.462	0	0
									9.545	0	0						9.545	0	0
									9.628	0	0						9.628	0	0
									9.711	0	0						9.711	0	0
																	9.794	0	0
																	9.877	0	0
																	9.96	0	0
																	10.043	0	0
																	10.126	0	0
																	10.209	0	0
																	10.292	0	0
																	10.375	0	0
																	10.458	0	0
																	10.541	0	0
																	10.624	0	0

[truncated: 13 more sheets: Supple Fig. 4, Supple Fig. 5, Supple Fig. 7, Supple Fig. 8, Supple Fig. 9, Supple Fig. 10, Supple Fig. 11, Supple Fig. 12, Supple Fig. 13, Supple Fig. 14, Supple Fig. 15, Supple Fig. 16, Supple Fig. 17]
